# Supplementary material for: 5-Benzoyl-2-(1H-indol-3-yl)-4-[4-(propan-2-yl)phen­yl]-4,5-dihydro­furan-3-carbonitrile
Source: Acta Crystallogr Sect E Struct Rep Online. 2012 Nov 24;68(Pt 12):o3441. doi: 10.1107/S1600536812046764 (PMC3589021; doi:10.1107/S1600536812046764)
Supplement: Supplementary file 1 [file e-68-o3441-sup1.cif]

##############################################################################
#                                                                            #
# This CIF contains the data in a paper accepted for publication in          #
# Acta Crystallographica Section E. It conforms to the requirements of       #
# Notes for Authors for Acta Crystallographica Section E, and has been       #
# peer reviewed under the auspices of the IUCr Commission on Journals.       #
#                                                                            #
# Full details of the Crystallographic Information File format               #
# are given in the paper "The Crystallographic Information File (CIF):       #
# a New Standard Archive File for Crystallography" by S. R. Hall, F. H.      #
# Allen and I. D. Brown [Acta Cryst. (1991), A47, 655-685].                  #
#                                                                            #
# The current version of the core CIF dictionary is obtainable from          #
# ftp://ftp.iucr.org/pub/cif_core.dic.                                       #
#                                                                            #
# Software is freely available for graphical display of the structure(s)     #
# in this CIF. For information consult the CIF software page                 #
# http://www.iucr.org/resources/cif/software.                                #
#                                                                            #
# This file may be used for bona fide research purposes within the           #
# scientific community so long as proper attribution is given to the journal # 
# article from which it was obtained.                                        #
#                                                                            #
##############################################################################
data_I
_audit_creation_method     SHELXL-97
_chemical_name_systematic
;
5-Benzoyl-2-(1<i>H</i>-indol-3-yl)-4-[4-(propan-2-yl)phenyl]-4,5-dihydrofuran-
3-carbonitrile
;
_chemical_name_common     ?
_chemical_formula_moiety     'C29 H24 N2 O2'
_chemical_formula_sum     'C29 H24 N2 O2'
_chemical_formula_iupac     'C29 H24 N2 O2'
_chemical_formula_weight     432.50
_chemical_melting_point     ?
_symmetry_cell_setting     monoclinic
_symmetry_space_group_name_H-M     'P 21/n'
_symmetry_space_group_name_Hall     '-P 2yn'
loop_
    _symmetry_equiv_pos_as_xyz
    'x, y, z'
    '-x+1/2, y+1/2, -z+1/2'
    '-x, -y, -z'
    'x-1/2, -y-1/2, z-1/2'
_cell_length_a     17.1073(4)
_cell_length_b     8.1230(2)
_cell_length_c     17.6160(4)
_cell_angle_alpha     90.00
_cell_angle_beta     110.3250(10)
_cell_angle_gamma     90.00
_cell_volume     2295.55(9)
_cell_formula_units_Z     4
_cell_measurement_reflns_used     4455
_cell_measurement_theta_min     2.5
_cell_measurement_theta_max     25.9
_cell_measurement_temperature     298(2)
_exptl_crystal_description     block
_exptl_crystal_colour     yellow
_exptl_crystal_size_max     0.30
_exptl_crystal_size_mid     0.24
_exptl_crystal_size_min     0.18
_exptl_crystal_density_diffrn     1.251
_exptl_crystal_density_meas     ?
_exptl_crystal_density_method     'not measured'
_exptl_crystal_F_000     912
_exptl_absorpt_coefficient_mu     0.079
_exptl_absorpt_correction_type     multi-scan
_exptl_absorpt_process_details     '(<i>SADABS</i>; Bruker, 2009)'
_exptl_absorpt_correction_T_min     0.978
_exptl_absorpt_correction_T_max     0.986
_exptl_special_details     ?
_diffrn_ambient_temperature     298(2)
_diffrn_radiation_type     MoK\a
_diffrn_radiation_wavelength     0.71073
_diffrn_radiation_source     'fine-focus sealed tube'
_diffrn_radiation_monochromator     graphite
_diffrn_measurement_device_type     'Bruker SMART APEXII CCD'
_diffrn_measurement_method     '\w and \f scans'
_diffrn_detector_area_resol_mean     ?
_diffrn_reflns_number     21711
_diffrn_reflns_av_R_equivalents     0.0313
_diffrn_reflns_av_sigmaI/netI     0.0272
_diffrn_reflns_theta_min     2.47
_diffrn_reflns_theta_max     25.92
_diffrn_reflns_theta_full     25.00
_diffrn_measured_fraction_theta_max     0.997
_diffrn_measured_fraction_theta_full     0.999
_diffrn_reflns_limit_h_min     -21
_diffrn_reflns_limit_h_max     20
_diffrn_reflns_limit_k_min     -9
_diffrn_reflns_limit_k_max     9
_diffrn_reflns_limit_l_min     -21
_diffrn_reflns_limit_l_max     21
_diffrn_standards_number     ?
_diffrn_standards_interval_count     ?
_diffrn_standards_interval_time     ?
_diffrn_standards_decay_%     ?
_refine_special_details
;
Refinement of <i>F</i>^2^ against ALL reflections. The weighted <i>R</i>-factor
<i>wR</i> and goodness of fit <i>S</i> are based on <i>F</i>^2^, conventional
<i>R</i>-factors <i>R</i> are based on <i>F</i>, with <i>F</i> set to zero for
negative <i>F</i>^2^. The threshold expression of <i>F</i>^2^ >
\s(<i>F</i>^2^) is used only for calculating <i>R</i>-factors(gt) <i>etc</i>.
and is not relevant to the choice of reflections for refinement.
<i>R</i>-factors based on <i>F</i>^2^ are statistically about twice as large
as those based on <i>F</i>, and <i>R</i>- factors based on ALL data will be
even larger.
;
_reflns_number_total     4455
_reflns_number_gt     2979
_reflns_threshold_expression     I>2sigma(I)
_refine_ls_structure_factor_coef     Fsqd
_refine_ls_matrix_type     full
_refine_ls_R_factor_all     0.0698
_refine_ls_R_factor_gt     0.0404
_refine_ls_wR_factor_gt     0.0992
_refine_ls_wR_factor_ref     0.1150
_refine_ls_goodness_of_fit_ref     1.026
_refine_ls_restrained_S_all     1.026
_refine_ls_number_reflns     4455
_refine_ls_number_parameters     313
_refine_ls_number_restraints     0
_refine_ls_hydrogen_treatment     mixed
_refine_ls_weighting_scheme     calc
_refine_ls_weighting_details
         'calc w=1/[\s^2^(Fo^2^)+(0.0478P)^2^+0.3844P] where P=(Fo^2^+2Fc^2^)/3'
_atom_sites_solution_hydrogens     geom
_atom_sites_solution_primary     direct
_atom_sites_solution_secondary     difmap
_refine_ls_shift/su_max     0.000
_refine_ls_shift/su_mean     0.000
_refine_diff_density_max     0.137
_refine_diff_density_min     -0.151
_refine_ls_extinction_method     'SHELXL97 (Sheldrick, 2008)'
_refine_ls_extinction_coef     0.0037(8)
_refine_ls_extinction_expression
                                  'Fc^*^=kFc[1+0.001xFc^2^\l^3^/sin(2\q)]^-1/4^'
loop_
    _atom_type_symbol
    _atom_type_description
    _atom_type_scat_dispersion_real
    _atom_type_scat_dispersion_imag
    _atom_type_scat_source
    'C' 'C' 0.0033 0.0016
                         'International Tables Vol C Tables 4.2.6.8 and 6.1.1.4'
    'H' 'H' 0.0000 0.0000
                         'International Tables Vol C Tables 4.2.6.8 and 6.1.1.4'
    'N' 'N' 0.0061 0.0033
                         'International Tables Vol C Tables 4.2.6.8 and 6.1.1.4'
    'O' 'O' 0.0106 0.0060
                         'International Tables Vol C Tables 4.2.6.8 and 6.1.1.4'
_computing_data_collection     'APEX2 (Bruker, 2009)'
_computing_cell_refinement     'SAINT (Bruker, 2009)'
_computing_data_reduction     'SAINT (Bruker, 2009)'
_computing_structure_solution     'SHELXS97 (Sheldrick, 2008)'
_computing_structure_refinement     'SHELXL97 (Sheldrick, 2008)'
_computing_molecular_graphics     'PLATON (Spek, 2009)'
_computing_publication_material     'SHELXL97 (Sheldrick, 2008)'
loop_
    _atom_site_type_symbol
    _atom_site_label
    _atom_site_fract_x
    _atom_site_fract_y
    _atom_site_fract_z
    _atom_site_U_iso_or_equiv
    _atom_site_adp_type
    _atom_site_calc_flag
    _atom_site_refinement_flags
    _atom_site_occupancy
    _atom_site_symmetry_multiplicity
    _atom_site_disorder_assembly
    _atom_site_disorder_group
    O O1 0.27185(7) 0.17860(13) 0.26234(6) 0.0553(3) Uani d . 1 1 . .
    O O2 0.14529(8) 0.34499(18) 0.16547(7) 0.0792(4) Uani d . 1 1 . .
    N N1 0.49191(10) 0.5602(2) 0.31131(9) 0.0752(5) Uani d . 1 1 . .
    N N2 0.40406(11) 0.3263(2) 0.52408(9) 0.0694(5) Uani d . 1 1 . .
    H H2 0.4434(13) 0.352(3) 0.5722(13) 0.088(6) Uiso d . 1 1 . .
    C C38 0.41572(11) 0.3360(2) 0.45193(10) 0.0611(5) Uani d . 1 1 . .
    H H38 0.4652 0.3669 0.4451 0.073 Uiso calc R 1 1 . .
    C C37 0.32392(12) 0.2788(2) 0.51144(10) 0.0623(5) Uani d . 1 1 . .
    C C36 0.28453(16) 0.2536(3) 0.56731(12) 0.0808(6) Uani d . 1 1 . .
    H H36 0.3124 0.2690 0.6224 0.097 Uiso calc R 1 1 . .
    C C35 0.20349(17) 0.2056(3) 0.53802(15) 0.0907(7) Uani d . 1 1 . .
    H H35 0.1756 0.1862 0.5740 0.109 Uiso calc R 1 1 . .
    C C34 0.16088(14) 0.1847(3) 0.45517(14) 0.0828(6) Uani d . 1 1 . .
    H H34 0.1051 0.1537 0.4371 0.099 Uiso calc R 1 1 . .
    C C33 0.20012(12) 0.2091(2) 0.39978(12) 0.0640(5) Uani d . 1 1 . .
    H H33 0.1721(10) 0.194(2) 0.3426(10) 0.063(5) Uiso d . 1 1 . .
    C C32 0.28362(11) 0.25594(19) 0.42818(9) 0.0527(4) Uani d . 1 1 . .
    C C31 0.34395(10) 0.29363(19) 0.39077(9) 0.0510(4) Uani d . 1 1 . .
    C C3 0.33352(9) 0.28117(19) 0.30620(9) 0.0481(4) Uani d . 1 1 . .
    C C2 0.37493(10) 0.34966(19) 0.26182(9) 0.0486(4) Uani d . 1 1 . .
    C C1 0.43942(11) 0.4654(2) 0.28977(9) 0.0544(4) Uani d . 1 1 . .
    C C5 0.34552(9) 0.27757(19) 0.17735(9) 0.0477(4) Uani d . 1 1 . .
    H H5 0.3302 0.3663 0.1371 0.057 Uiso calc R 1 1 . .
    C C4 0.26595(9) 0.18830(19) 0.17900(8) 0.0483(4) Uani d . 1 1 . .
    H H4 0.2641 0.0769 0.1571 0.058 Uiso calc R 1 1 . .
    C C41 0.18682(10) 0.2796(2) 0.13117(9) 0.0505(4) Uani d . 1 1 . .
    C C42 0.16376(9) 0.28783(19) 0.04210(9) 0.0472(4) Uani d . 1 1 . .
    C C43 0.20139(11) 0.1912(2) 0.00015(10) 0.0613(5) Uani d . 1 1 . .
    H H43 0.2440 0.1194 0.0281 0.074 Uiso calc R 1 1 . .
    C C44 0.17592(13) 0.2007(3) -0.08313(11) 0.0751(6) Uani d . 1 1 . .
    H H44 0.2012 0.1348 -0.1111 0.090 Uiso calc R 1 1 . .
    C C45 0.11360(13) 0.3069(2) -0.12478(11) 0.0725(5) Uani d . 1 1 . .
    H H45 0.0966 0.3129 -0.1809 0.087 Uiso calc R 1 1 . .
    C C46 0.07638(12) 0.4040(3) -0.08392(11) 0.0741(5) Uani d . 1 1 . .
    H H46 0.0343 0.4767 -0.1121 0.089 Uiso calc R 1 1 . .
    C C47 0.10122(11) 0.3943(2) -0.00096(10) 0.0633(5) Uani d . 1 1 . .
    H H47 0.0755 0.4604 0.0265 0.076 Uiso calc R 1 1 . .
    C C51 0.41055(9) 0.16822(19) 0.16311(9) 0.0486(4) Uani d . 1 1 . .
    C C52 0.44866(12) 0.2118(2) 0.10860(11) 0.0718(5) Uani d . 1 1 . .
    H H52 0.4313 0.3059 0.0772 0.086 Uiso calc R 1 1 . .
    C C53 0.51201(13) 0.1176(3) 0.10024(12) 0.0803(6) Uani d . 1 1 . .
    H H53 0.5365 0.1498 0.0630 0.096 Uiso calc R 1 1 . .
    C C54 0.54025(11) -0.0221(2) 0.14503(10) 0.0631(5) Uani d . 1 1 . .
    C C55 0.49997(10) -0.0680(2) 0.19778(10) 0.0579(4) Uani d . 1 1 . .
    H H55 0.5163 -0.1640 0.2280 0.070 Uiso calc R 1 1 . .
    C C56 0.43633(10) 0.0251(2) 0.20650(9) 0.0518(4) Uani d . 1 1 . .
    H H56 0.4086(9) -0.0097(19) 0.2440(9) 0.059(4) Uiso d . 1 1 . .
    C C6 0.61471(13) -0.1150(3) 0.14021(12) 0.0827(6) Uani d . 1 1 . .
    H H6 0.6245 -0.0765 0.0916 0.099 Uiso calc R 1 1 . .
    C C7 0.69188(13) -0.0692(4) 0.21299(13) 0.1129(9) Uani d . 1 1 . .
    H H7A 0.6812 -0.0901 0.2621 0.169 Uiso calc R 1 1 . .
    H H7B 0.7043 0.0453 0.2101 0.169 Uiso calc R 1 1 . .
    H H7C 0.7385 -0.1343 0.2123 0.169 Uiso calc R 1 1 . .
    C C8 0.60164(18) -0.2977(3) 0.1318(2) 0.1309(11) Uani d . 1 1 . .
    H H8A 0.5946 -0.3408 0.1797 0.196 Uiso calc R 1 1 . .
    H H8B 0.6492 -0.3484 0.1244 0.196 Uiso calc R 1 1 . .
    H H8C 0.5528 -0.3208 0.0857 0.196 Uiso calc R 1 1 . .
loop_
    _atom_site_aniso_label
    _atom_site_aniso_U_11
    _atom_site_aniso_U_22
    _atom_site_aniso_U_33
    _atom_site_aniso_U_12
    _atom_site_aniso_U_13
    _atom_site_aniso_U_23
    O1 0.0631(7) 0.0602(7) 0.0400(6) -0.0138(6) 0.0145(5) -0.0035(5)
    O2 0.0800(9) 0.1019(10) 0.0621(8) 0.0212(8) 0.0331(7) -0.0097(7)
    N1 0.0769(11) 0.0719(11) 0.0629(10) -0.0211(9) 0.0067(8) -0.0012(8)
    N2 0.0827(12) 0.0747(11) 0.0406(9) -0.0067(9) 0.0087(8) -0.0032(7)
    C38 0.0699(11) 0.0623(11) 0.0458(10) -0.0031(9) 0.0134(8) -0.0008(8)
    C37 0.0830(14) 0.0546(10) 0.0484(10) 0.0046(10) 0.0217(9) 0.0016(8)
    C36 0.1129(18) 0.0812(14) 0.0558(12) 0.0064(13) 0.0389(12) 0.0030(10)
    C35 0.1152(19) 0.0943(17) 0.0842(16) 0.0108(15) 0.0619(15) 0.0097(13)
    C34 0.0788(14) 0.0842(15) 0.0955(17) 0.0055(12) 0.0432(13) 0.0062(12)
    C33 0.0687(12) 0.0613(11) 0.0629(12) 0.0076(9) 0.0242(10) 0.0011(9)
    C32 0.0651(11) 0.0443(9) 0.0472(9) 0.0069(8) 0.0176(8) 0.0011(7)
    C31 0.0603(10) 0.0470(9) 0.0413(9) 0.0028(8) 0.0120(7) 0.0004(7)
    C3 0.0512(9) 0.0442(9) 0.0435(9) 0.0018(7) 0.0094(7) -0.0024(7)
    C2 0.0511(9) 0.0465(9) 0.0438(8) -0.0020(8) 0.0107(7) -0.0027(7)
    C1 0.0584(10) 0.0531(10) 0.0450(9) -0.0036(9) 0.0095(8) -0.0004(8)
    C5 0.0520(9) 0.0473(9) 0.0402(8) -0.0047(7) 0.0115(7) 0.0002(7)
    C4 0.0556(9) 0.0490(9) 0.0394(8) -0.0055(7) 0.0155(7) -0.0059(7)
    C41 0.0511(9) 0.0531(9) 0.0485(9) -0.0050(8) 0.0188(8) -0.0101(7)
    C42 0.0453(9) 0.0486(9) 0.0460(9) -0.0057(7) 0.0137(7) -0.0074(7)
    C43 0.0677(11) 0.0652(11) 0.0506(10) 0.0086(9) 0.0199(8) -0.0026(8)
    C44 0.0912(14) 0.0846(14) 0.0548(11) 0.0057(12) 0.0320(11) -0.0082(10)
    C45 0.0856(14) 0.0795(14) 0.0462(10) -0.0104(11) 0.0149(10) 0.0021(10)
    C46 0.0728(12) 0.0755(13) 0.0581(12) 0.0063(10) 0.0030(10) 0.0016(10)
    C47 0.0568(10) 0.0696(12) 0.0568(11) 0.0039(9) 0.0110(8) -0.0088(9)
    C51 0.0525(9) 0.0532(9) 0.0392(8) -0.0068(8) 0.0148(7) -0.0013(7)
    C52 0.0848(13) 0.0751(13) 0.0671(12) 0.0079(11) 0.0410(11) 0.0220(10)
    C53 0.0857(14) 0.1008(16) 0.0742(13) 0.0119(12) 0.0528(11) 0.0227(12)
    C54 0.0628(11) 0.0780(13) 0.0539(10) 0.0029(10) 0.0271(9) -0.0005(9)
    C55 0.0620(11) 0.0598(11) 0.0529(10) 0.0034(9) 0.0212(8) 0.0046(8)
    C56 0.0579(10) 0.0575(10) 0.0445(9) -0.0049(8) 0.0234(8) 0.0026(8)
    C6 0.0760(13) 0.1117(18) 0.0713(13) 0.0184(13) 0.0393(11) 0.0067(12)
    C7 0.0725(15) 0.190(3) 0.0792(16) 0.0226(16) 0.0300(13) 0.0053(16)
    C8 0.125(2) 0.110(2) 0.182(3) 0.0356(18) 0.084(2) -0.005(2)
_geom_special_details
;
All e.s.d.'s (except the e.s.d. in the dihedral angle between two l.s. planes)
are estimated using the full covariance matrix. The cell e.s.d.'s are taken
into account individually in the estimation of e.s.d.'s in distances, angles
and torsion angles; correlations between e.s.d.'s in cell parameters are only
used when they are defined by crystal symmetry. An approximate (isotropic)
treatment of cell e.s.d.'s is used for estimating e.s.d.'s involving l.s.
planes.
;
loop_
    _geom_bond_atom_site_label_1
    _geom_bond_atom_site_label_2
    _geom_bond_site_symmetry_2
    _geom_bond_distance
    _geom_bond_publ_flag
    O1 C3 . 1.3557(18) ?
    O1 C4 . 1.4384(17) ?
    O2 C41 . 1.2043(18) ?
    N1 C1 . 1.143(2) ?
    N2 C38 . 1.356(2) ?
    N2 C37 . 1.366(2) ?
    N2 H2 . 0.91(2) ?
    C38 C31 . 1.367(2) ?
    C38 H38 . 0.9300 ?
    C37 C36 . 1.388(3) ?
    C37 C32 . 1.399(2) ?
    C36 C35 . 1.358(3) ?
    C36 H36 . 0.9300 ?
    C35 C34 . 1.397(3) ?
    C35 H35 . 0.9300 ?
    C34 C33 . 1.378(3) ?
    C34 H34 . 0.9300 ?
    C33 C32 . 1.392(2) ?
    C33 H33 . 0.961(16) ?
    C32 C31 . 1.437(2) ?
    C31 C3 . 1.441(2) ?
    C3 C2 . 1.344(2) ?
    C2 C1 . 1.402(2) ?
    C2 C5 . 1.513(2) ?
    C5 C51 . 1.511(2) ?
    C5 C4 . 1.552(2) ?
    C5 H5 . 0.9800 ?
    C4 C41 . 1.516(2) ?
    C4 H4 . 0.9800 ?
    C41 C42 . 1.480(2) ?
    C42 C47 . 1.380(2) ?
    C42 C43 . 1.381(2) ?
    C43 C44 . 1.380(2) ?
    C43 H43 . 0.9300 ?
    C44 C45 . 1.370(3) ?
    C44 H44 . 0.9300 ?
    C45 C46 . 1.365(3) ?
    C45 H45 . 0.9300 ?
    C46 C47 . 1.375(2) ?
    C46 H46 . 0.9300 ?
    C47 H47 . 0.9300 ?
    C51 C56 . 1.377(2) ?
    C51 C52 . 1.381(2) ?
    C52 C53 . 1.376(3) ?
    C52 H52 . 0.9300 ?
    C53 C54 . 1.371(3) ?
    C53 H53 . 0.9300 ?
    C54 C55 . 1.387(2) ?
    C54 C6 . 1.508(3) ?
    C55 C56 . 1.377(2) ?
    C55 H55 . 0.9300 ?
    C56 H56 . 0.978(15) ?
    C6 C8 . 1.501(3) ?
    C6 C7 . 1.533(3) ?
    C6 H6 . 0.9800 ?
    C7 H7A . 0.9600 ?
    C7 H7B . 0.9600 ?
    C7 H7C . 0.9600 ?
    C8 H8A . 0.9600 ?
    C8 H8B . 0.9600 ?
    C8 H8C . 0.9600 ?
loop_
    _geom_angle_atom_site_label_1
    _geom_angle_atom_site_label_2
    _geom_angle_atom_site_label_3
    _geom_angle_site_symmetry_1
    _geom_angle_site_symmetry_3
    _geom_angle
    _geom_angle_publ_flag
    C3 O1 C4 . . 108.23(11) ?
    C38 N2 C37 . . 109.26(16) ?
    C38 N2 H2 . . 124.0(13) ?
    C37 N2 H2 . . 126.6(12) ?
    N2 C38 C31 . . 109.88(16) ?
    N2 C38 H38 . . 125.1 ?
    C31 C38 H38 . . 125.1 ?
    N2 C37 C36 . . 129.28(18) ?
    N2 C37 C32 . . 108.03(15) ?
    C36 C37 C32 . . 122.68(19) ?
    C35 C36 C37 . . 117.1(2) ?
    C35 C36 H36 . . 121.4 ?
    C37 C36 H36 . . 121.4 ?
    C36 C35 C34 . . 121.69(19) ?
    C36 C35 H35 . . 119.2 ?
    C34 C35 H35 . . 119.2 ?
    C33 C34 C35 . . 121.1(2) ?
    C33 C34 H34 . . 119.4 ?
    C35 C34 H34 . . 119.4 ?
    C34 C33 C32 . . 118.44(19) ?
    C34 C33 H33 . . 122.3(10) ?
    C32 C33 H33 . . 119.2(10) ?
    C33 C32 C37 . . 118.90(16) ?
    C33 C32 C31 . . 134.73(15) ?
    C37 C32 C31 . . 106.34(15) ?
    C38 C31 C32 . . 106.48(14) ?
    C38 C31 C3 . . 125.98(15) ?
    C32 C31 C3 . . 127.46(15) ?
    C2 C3 O1 . . 112.70(13) ?
    C2 C3 C31 . . 132.15(15) ?
    O1 C3 C31 . . 115.13(13) ?
    C3 C2 C1 . . 125.62(14) ?
    C3 C2 C5 . . 110.44(13) ?
    C1 C2 C5 . . 123.86(14) ?
    N1 C1 C2 . . 178.90(18) ?
    C51 C5 C2 . . 112.23(12) ?
    C51 C5 C4 . . 115.45(13) ?
    C2 C5 C4 . . 99.01(11) ?
    C51 C5 H5 . . 109.9 ?
    C2 C5 H5 . . 109.9 ?
    C4 C5 H5 . . 109.9 ?
    O1 C4 C41 . . 109.06(12) ?
    O1 C4 C5 . . 107.08(11) ?
    C41 C4 C5 . . 112.38(12) ?
    O1 C4 H4 . . 109.4 ?
    C41 C4 H4 . . 109.4 ?
    C5 C4 H4 . . 109.4 ?
    O2 C41 C42 . . 121.68(15) ?
    O2 C41 C4 . . 120.35(14) ?
    C42 C41 C4 . . 117.96(13) ?
    C47 C42 C43 . . 118.59(15) ?
    C47 C42 C41 . . 118.78(14) ?
    C43 C42 C41 . . 122.63(15) ?
    C44 C43 C42 . . 120.21(17) ?
    C44 C43 H43 . . 119.9 ?
    C42 C43 H43 . . 119.9 ?
    C45 C44 C43 . . 120.31(17) ?
    C45 C44 H44 . . 119.8 ?
    C43 C44 H44 . . 119.8 ?
    C46 C45 C44 . . 120.01(17) ?
    C46 C45 H45 . . 120.0 ?
    C44 C45 H45 . . 120.0 ?
    C45 C46 C47 . . 119.89(18) ?
    C45 C46 H46 . . 120.1 ?
    C47 C46 H46 . . 120.1 ?
    C46 C47 C42 . . 120.99(17) ?
    C46 C47 H47 . . 119.5 ?
    C42 C47 H47 . . 119.5 ?
    C56 C51 C52 . . 117.70(15) ?
    C56 C51 C5 . . 121.09(13) ?
    C52 C51 C5 . . 121.15(15) ?
    C53 C52 C51 . . 120.76(17) ?
    C53 C52 H52 . . 119.6 ?
    C51 C52 H52 . . 119.6 ?
    C54 C53 C52 . . 122.15(16) ?
    C54 C53 H53 . . 118.9 ?
    C52 C53 H53 . . 118.9 ?
    C53 C54 C55 . . 116.79(16) ?
    C53 C54 C6 . . 121.17(16) ?
    C55 C54 C6 . . 121.95(17) ?
    C56 C55 C54 . . 121.53(17) ?
    C56 C55 H55 . . 119.2 ?
    C54 C55 H55 . . 119.2 ?
    C51 C56 C55 . . 121.00(15) ?
    C51 C56 H56 . . 118.8(9) ?
    C55 C56 H56 . . 120.2(9) ?
    C8 C6 C54 . . 113.64(18) ?
    C8 C6 C7 . . 112.2(2) ?
    C54 C6 C7 . . 109.29(17) ?
    C8 C6 H6 . . 107.1 ?
    C54 C6 H6 . . 107.1 ?
    C7 C6 H6 . . 107.1 ?
    C6 C7 H7A . . 109.5 ?
    C6 C7 H7B . . 109.5 ?
    H7A C7 H7B . . 109.5 ?
    C6 C7 H7C . . 109.5 ?
    H7A C7 H7C . . 109.5 ?
    H7B C7 H7C . . 109.5 ?
    C6 C8 H8A . . 109.5 ?
    C6 C8 H8B . . 109.5 ?
    H8A C8 H8B . . 109.5 ?
    C6 C8 H8C . . 109.5 ?
    H8A C8 H8C . . 109.5 ?
    H8B C8 H8C . . 109.5 ?
loop_
    _geom_torsion_atom_site_label_1
    _geom_torsion_atom_site_label_2
    _geom_torsion_atom_site_label_3
    _geom_torsion_atom_site_label_4
    _geom_torsion_site_symmetry_1
    _geom_torsion_site_symmetry_2
    _geom_torsion_site_symmetry_3
    _geom_torsion_site_symmetry_4
    _geom_torsion
    _geom_torsion_publ_flag
    C37 N2 C38 C31 . . . . -0.6(2) ?
    C38 N2 C37 C36 . . . . -179.78(19) ?
    C38 N2 C37 C32 . . . . 0.6(2) ?
    N2 C37 C36 C35 . . . . -179.8(2) ?
    C32 C37 C36 C35 . . . . -0.3(3) ?
    C37 C36 C35 C34 . . . . -1.0(3) ?
    C36 C35 C34 C33 . . . . 1.3(3) ?
    C35 C34 C33 C32 . . . . -0.2(3) ?
    C34 C33 C32 C37 . . . . -1.0(3) ?
    C34 C33 C32 C31 . . . . -179.20(18) ?
    N2 C37 C32 C33 . . . . -179.12(16) ?
    C36 C37 C32 C33 . . . . 1.3(3) ?
    N2 C37 C32 C31 . . . . -0.42(19) ?
    C36 C37 C32 C31 . . . . 179.96(16) ?
    N2 C38 C31 C32 . . . . 0.32(19) ?
    N2 C38 C31 C3 . . . . -176.61(15) ?
    C33 C32 C31 C38 . . . . 178.46(19) ?
    C37 C32 C31 C38 . . . . 0.07(18) ?
    C33 C32 C31 C3 . . . . -4.7(3) ?
    C37 C32 C31 C3 . . . . 176.94(15) ?
    C4 O1 C3 C2 . . . . -5.21(17) ?
    C4 O1 C3 C31 . . . . 176.25(13) ?
    C38 C31 C3 C2 . . . . -23.4(3) ?
    C32 C31 C3 C2 . . . . 160.29(17) ?
    C38 C31 C3 O1 . . . . 154.78(15) ?
    C32 C31 C3 O1 . . . . -21.5(2) ?
    O1 C3 C2 C1 . . . . 177.33(14) ?
    C31 C3 C2 C1 . . . . -4.4(3) ?
    O1 C3 C2 C5 . . . . -5.75(18) ?
    C31 C3 C2 C5 . . . . 172.48(16) ?
    C3 C2 C5 C51 . . . . -109.41(15) ?
    C1 C2 C5 C51 . . . . 67.58(19) ?
    C3 C2 C5 C4 . . . . 12.92(16) ?
    C1 C2 C5 C4 . . . . -170.09(15) ?
    C3 O1 C4 C41 . . . . -108.29(13) ?
    C3 O1 C4 C5 . . . . 13.55(15) ?
    C51 C5 C4 O1 . . . . 104.52(14) ?
    C2 C5 C4 O1 . . . . -15.46(14) ?
    C51 C5 C4 C41 . . . . -135.75(13) ?
    C2 C5 C4 C41 . . . . 104.28(13) ?
    O1 C4 C41 O2 . . . . 7.6(2) ?
    C5 C4 C41 O2 . . . . -110.94(17) ?
    O1 C4 C41 C42 . . . . -173.49(12) ?
    C5 C4 C41 C42 . . . . 67.93(17) ?
    O2 C41 C42 C47 . . . . 10.5(2) ?
    C4 C41 C42 C47 . . . . -168.32(14) ?
    O2 C41 C42 C43 . . . . -168.36(17) ?
    C4 C41 C42 C43 . . . . 12.8(2) ?
    C47 C42 C43 C44 . . . . -0.6(3) ?
    C41 C42 C43 C44 . . . . 178.27(16) ?
    C42 C43 C44 C45 . . . . 0.5(3) ?
    C43 C44 C45 C46 . . . . 0.0(3) ?
    C44 C45 C46 C47 . . . . -0.4(3) ?
    C45 C46 C47 C42 . . . . 0.3(3) ?
    C43 C42 C47 C46 . . . . 0.3(3) ?
    C41 C42 C47 C46 . . . . -178.69(16) ?
    C2 C5 C51 C56 . . . . 63.99(19) ?
    C4 C5 C51 C56 . . . . -48.45(19) ?
    C2 C5 C51 C52 . . . . -113.25(17) ?
    C4 C5 C51 C52 . . . . 134.30(16) ?
    C56 C51 C52 C53 . . . . -2.1(3) ?
    C5 C51 C52 C53 . . . . 175.27(17) ?
    C51 C52 C53 C54 . . . . -0.1(3) ?
    C52 C53 C54 C55 . . . . 2.1(3) ?
    C52 C53 C54 C6 . . . . -174.53(19) ?
    C53 C54 C55 C56 . . . . -1.9(3) ?
    C6 C54 C55 C56 . . . . 174.67(17) ?
    C52 C51 C56 C55 . . . . 2.2(2) ?
    C5 C51 C56 C55 . . . . -175.12(14) ?
    C54 C55 C56 C51 . . . . -0.2(3) ?
    C53 C54 C6 C8 . . . . -133.9(2) ?
    C55 C54 C6 C8 . . . . 49.6(3) ?
    C53 C54 C6 C7 . . . . 99.9(2) ?
    C55 C54 C6 C7 . . . . -76.6(2) ?
loop_
    _geom_hbond_atom_site_label_D
    _geom_hbond_atom_site_label_H
    _geom_hbond_atom_site_label_A
    _geom_hbond_site_symmetry_A
    _geom_hbond_distance_DH
    _geom_hbond_distance_HA
    _geom_hbond_distance_DA
    _geom_hbond_angle_DHA
    C33 H33 O1 . 0.961(16) 2.569(15) 3.081(2) 113.5(11)
    N2 H2 N1 3_666 0.91(2) 2.09(2) 2.973(2) 165.2(17)
    C56 H56 O2 2_545 0.978(15) 2.411(16) 3.371(2) 166.9(13)
data_global
_journal_date_recd_electronic     2012-11-08
_journal_date_accepted     2012-11-13
_journal_name_full     'Acta Crystallographica, Section E'
_journal_year     2012
_journal_volume     68
_journal_issue     12
_journal_page_first     o3441
_journal_page_last     o3441
_journal_paper_category     QO
_journal_paper_doi     10.1107/S1600536812046764
_journal_coeditor_code     RZ5022
_publ_contact_author_name     'Dr. R. V. Krishnakumar'
_publ_contact_author_address
;
Department of Physics
Thiagarajar College
Madurai - 625 009
India
;
_publ_contact_author_email     'mailtorvkk@yahoo.co.in'
_publ_contact_author_fax     '91 452 2311875'
_publ_contact_author_phone     '91 452 2311875'
_publ_section_title
;\
5-Benzoyl-2-(1<i>H</i>-indol-3-yl)-4-[4-(propan-2-yl)phenyl]-4,5-dihydrofuran-\
3-carbonitrile
;
loop_
    _publ_author_name
    _publ_author_footnote
    _publ_author_address
    'Rajni Swamy, V.' .
;
Department of Physics
Thiagarajar College
Madurai 625 009
India
;
    'Krishnakumar, R. V.' .
;
Department of Physics
Thiagarajar College
Madurai 625 009
India
;
    'Srinivasan, N.' .
;
Department of Physics
Thiagarajar College
Madurai 625 009
India
;
    'Gunasekaran, P.' .
;
School of Chemistry
Madurai Kamaraj University
Madurai 625 021
India
;
    'Perumal, S.' .
;
School of Chemistry
Madurai Kamaraj University
Madurai 625 021
India
;
_iucr_refine_instructions_details
;
TITL rajniswamyin12a in P 21/n
CELL  0.71073  17.1073   8.1230  17.6160   90.000  110.325   90.000
ZERR     4.00   0.0004   0.0002   0.0004    0.000    0.001    0.000
LATT   1
SYMM  1/2 - X, 1/2 + Y, 1/2 - Z
SFAC  C    H    N    O
UNIT  116  96   8    8
MERG   3
CONF
omit 1 0 1
HTAB C33 O1
HTAB N2 N1_$1
EQIV $1 -X+1,-Y+1,-Z+1
HTAB C56 O2_$2
EQIV $2 -X+1/2,Y-1/2,-Z+1/2
FMAP   2
PLAN   10
ACTA    50.00
BOND   $H
LIST   4
L.S.  30
WGHT    0.047800    0.384400
EXTI    0.003715
FVAR       0.46019
O1    4    0.271848    0.178601    0.262342    11.00000    0.06310    0.06017 =
         0.04003   -0.00354    0.01453   -0.01375
O2    4    0.145293    0.344993    0.165467    11.00000    0.08001    0.10193 =
         0.06213   -0.00967    0.03306    0.02120
N1    3    0.491906    0.560188    0.311313    11.00000    0.07687    0.07191 =
         0.06289   -0.00123    0.00670   -0.02110
N2    3    0.404056    0.326304    0.524080    11.00000    0.08272    0.07469 =
         0.04061   -0.00317    0.00871   -0.00670
H2    2    0.443420    0.352452    0.572183    11.00000    0.08806
C38   1    0.415723    0.336015    0.451934    11.00000    0.06992    0.06227 =
         0.04579   -0.00076    0.01344   -0.00308
AFIX  43
H38   2    0.465195    0.366920    0.445079    11.00000   -1.20000
AFIX   0
C37   1    0.323919    0.278810    0.511437    11.00000    0.08299    0.05457 =
         0.04844    0.00165    0.02167    0.00458
C36   1    0.284528    0.253650    0.567306    11.00000    0.11286    0.08123 =
         0.05580    0.00302    0.03888    0.00640
AFIX  43
H36   2    0.312438    0.269022    0.622446    11.00000   -1.20000
AFIX   0
C35   1    0.203488    0.205626    0.538023    11.00000    0.11518    0.09431 =
         0.08421    0.00974    0.06191    0.01078
AFIX  43
H35   2    0.175632    0.186180    0.574049    11.00000   -1.20000
AFIX   0
C34   1    0.160876    0.184674    0.455173    11.00000    0.07884    0.08424 =
         0.09554    0.00619    0.04318    0.00546
AFIX  43
H34   2    0.105066    0.153741    0.437110    11.00000   -1.20000
AFIX   0
C33   1    0.200125    0.209056    0.399777    11.00000    0.06872    0.06134 =
         0.06288    0.00114    0.02418    0.00762
H33   2    0.172119    0.193626    0.342618    11.00000    0.06263
C32   1    0.283616    0.255936    0.428180    11.00000    0.06514    0.04428 =
         0.04718    0.00106    0.01755    0.00694
C31   1    0.343953    0.293626    0.390768    11.00000    0.06025    0.04702 =
         0.04131    0.00040    0.01201    0.00277
C3    1    0.333518    0.281173    0.306197    11.00000    0.05116    0.04419 =
         0.04348   -0.00240    0.00936    0.00176
C2    1    0.374932    0.349664    0.261815    11.00000    0.05106    0.04646 =
         0.04377   -0.00266    0.01065   -0.00200
C1    1    0.439417    0.465359    0.289771    11.00000    0.05838    0.05306 =
         0.04499   -0.00043    0.00950   -0.00357
C5    1    0.345523    0.277574    0.177350    11.00000    0.05202    0.04729 =
         0.04016    0.00019    0.01154   -0.00468
AFIX  13
H5    2    0.330157    0.366262    0.137144    11.00000   -1.20000
AFIX   0
C4    1    0.265945    0.188303    0.179000    11.00000    0.05559    0.04900 =
         0.03944   -0.00590    0.01548   -0.00548
AFIX  13
H4    2    0.264114    0.076893    0.157102    11.00000   -1.20000
AFIX   0
C41   1    0.186824    0.279585    0.131168    11.00000    0.05110    0.05313 =
         0.04847   -0.01013    0.01880   -0.00503
C42   1    0.163757    0.287832    0.042104    11.00000    0.04529    0.04861 =
         0.04604   -0.00741    0.01369   -0.00575
C43   1    0.201391    0.191191    0.000148    11.00000    0.06767    0.06519 =
         0.05059   -0.00263    0.01987    0.00858
AFIX  43
H43   2    0.244037    0.119449    0.028117    11.00000   -1.20000
AFIX   0
C44   1    0.175922    0.200740   -0.083126    11.00000    0.09118    0.08464 =
         0.05483   -0.00822    0.03197    0.00569
AFIX  43
H44   2    0.201188    0.134752   -0.111098    11.00000   -1.20000
AFIX   0
C45   1    0.113605    0.306948   -0.124783    11.00000    0.08557    0.07947 =
         0.04622    0.00210    0.01487   -0.01037
AFIX  43
H45   2    0.096645    0.312935   -0.180911    11.00000   -1.20000
AFIX   0
C46   1    0.076376    0.404035   -0.083923    11.00000    0.07282    0.07555 =
         0.05815    0.00161    0.00296    0.00627
AFIX  43
H46   2    0.034287    0.476653   -0.112147    11.00000   -1.20000
AFIX   0
C47   1    0.101220    0.394265   -0.000959    11.00000    0.05677    0.06957 =
         0.05680   -0.00878    0.01099    0.00391
AFIX  43
H47   2    0.075484    0.460387    0.026528    11.00000   -1.20000
AFIX   0
C51   1    0.410548    0.168216    0.163105    11.00000    0.05246    0.05322 =
         0.03922   -0.00134    0.01481   -0.00678
C52   1    0.448656    0.211806    0.108597    11.00000    0.08475    0.07506 =
         0.06714    0.02205    0.04104    0.00789
AFIX  43
H52   2    0.431288    0.305921    0.077174    11.00000   -1.20000
AFIX   0
C53   1    0.512015    0.117611    0.100245    11.00000    0.08574    0.10076 =
         0.07420    0.02267    0.05285    0.01193
AFIX  43
H53   2    0.536484    0.149771    0.062995    11.00000   -1.20000
AFIX   0
C54   1    0.540255   -0.022097    0.145034    11.00000    0.06283    0.07804 =
         0.05393   -0.00050    0.02710    0.00295
C55   1    0.499966   -0.068040    0.197781    11.00000    0.06199    0.05983 =
         0.05293    0.00460    0.02115    0.00342
AFIX  43
H55   2    0.516284   -0.163975    0.227971    11.00000   -1.20000
AFIX   0
C56   1    0.436333    0.025120    0.206502    11.00000    0.05786    0.05752 =
         0.04448    0.00261    0.02345   -0.00487
H56   2    0.408636   -0.009670    0.243954    11.00000    0.05855
C6    1    0.614706   -0.115003    0.140207    11.00000    0.07599    0.11171 =
         0.07129    0.00671    0.03925    0.01836
AFIX  13
H6    2    0.624543   -0.076454    0.091577    11.00000   -1.20000
AFIX   0
C7    1    0.691879   -0.069247    0.212990    11.00000    0.07253    0.18997 =
         0.07922    0.00534    0.03000    0.02256
AFIX 137
H7A   2    0.681206   -0.090092    0.262144    11.00000   -1.50000
H7B   2    0.704306    0.045343    0.210130    11.00000   -1.50000
H7C   2    0.738462   -0.134332    0.212286    11.00000   -1.50000
AFIX   0
C8    1    0.601644   -0.297719    0.131759    11.00000    0.12502    0.11033 =
         0.18177   -0.00487    0.08427    0.03565
AFIX 137
H8A   2    0.594592   -0.340819    0.179715    11.00000   -1.50000
H8B   2    0.649233   -0.348388    0.124449    11.00000   -1.50000
H8C   2    0.552751   -0.320842    0.085709    11.00000   -1.50000
HKLF 4
REM  rajniswamyin12a in P 21/n
REM R1 =  0.0404 for   2979 Fo > 4sig(Fo)  and  0.0698 for all   4455 data
REM    313 parameters refined using      0 restraints
END
WGHT      0.0477      0.3850
REM Highest difference peak  0.137,  deepest hole -0.151,  1-sigma level  0.027
Q1    1   0.6498 -0.1947  0.1975  11.00000  0.05    0.13
Q2    1   0.4588  0.2349  0.1617  11.00000  0.05    0.13
Q3    1   0.6740 -0.1891  0.2632  11.00000  0.05    0.12
Q4    1   0.3588  0.3415  0.2160  11.00000  0.05    0.12
Q5    1   0.4414  0.1322  0.2029  11.00000  0.05    0.12
Q6    1   0.2029  0.2946  0.0279  11.00000  0.05    0.11
Q7    1   0.1797  0.3118 -0.0883  11.00000  0.05    0.11
Q8    1   0.2912  0.3329  0.4683  11.00000  0.05    0.11
Q9    1   0.3809  0.2886  0.2879  11.00000  0.05    0.11
Q10   1   0.0540  0.4087  0.0587  11.00000  0.05    0.11
;
