# Supplementary material for: 5-Benzoyl-2-(1H-indol-3-yl)-4-[4-(propan-2-yl)phen­yl]-4,5-dihydro­furan-3-carbonitrile
Source: Acta Crystallogr Sect E Struct Rep Online. 2012 Nov 24;68(Pt 12):o3441. doi: 10.1107/S1600536812046764 (PMC3589021; doi:10.1107/S1600536812046764)
Supplement: Supplementary file 2 [file e-68-o3441-Isup2.hkl]

#
# h,k,l, Fc-squared, Fo-squared, sigma(Fo-squared) and status flag
#
data_I
_shelx_title ' rajniswamyin12a in P 21/n'
_shelx_refln_list_code          4
_shelx_F_calc_maximum      221.28
_exptl_crystal_F_000       912.00
_reflns_d_resolution_high  0.8129
 
loop_
 _symmetry_equiv_pos_as_xyz
 'x, y, z'
 '-x+1/2, y+1/2, -z+1/2'
 '-x, -y, -z'
 'x-1/2, -y-1/2, z-1/2'
 
_cell_length_a    17.1073
_cell_length_b     8.1230
_cell_length_c    17.6160
_cell_angle_alpha  90.000
_cell_angle_beta  110.325
_cell_angle_gamma  90.000
 
_shelx_F_squared_multiplier     1.000
 
loop_
 _refln_index_h
 _refln_index_k
 _refln_index_l
 _refln_F_squared_calc
 _refln_F_squared_meas
 _refln_F_squared_sigma
 _refln_observed_status
   2   0   0     3499.72     3010.38    141.30 o
   4   0   0     3324.22     3376.71     54.70 o
   6   0   0      717.22      754.01     31.03 o
   8   0   0      913.38      980.55     18.07 o
  10   0   0      453.75      481.54     10.42 o
  12   0   0      357.12      370.05      8.08 o
  14   0   0       18.94       19.64      5.48 o
  16   0   0       15.02        7.46      5.38 o
  18   0   0       62.70       90.38     10.53 o
   1   1   0     4276.48     3811.15     32.58 o
   2   1   0     4092.45     3974.42     31.58 o
   3   1   0      531.09      483.67      4.55 o
   4   1   0     3281.40     3078.98     27.07 o
   5   1   0       36.72       44.22      1.10 o
   6   1   0        5.05        2.34      0.63 o
   7   1   0      173.61      191.55      3.23 o
   8   1   0     1080.82     1077.49     11.65 o
   9   1   0      154.99      157.06      2.78 o
  10   1   0      163.15      185.24      3.20 o
  11   1   0       19.48       15.85      1.42 o
  12   1   0      499.64      514.69      8.73 o
  13   1   0        1.39        3.00      1.34 o
  14   1   0      205.89      210.32      6.24 o
  15   1   0        8.29        8.87      3.90 o
  16   1   0       79.02       93.22     11.59 o
  17   1   0        1.86        2.97      3.70 o
  18   1   0        0.05       -5.10      5.12 o
  19   1   0        0.25       -0.34      3.79 o
   0   2   0    48964.84    52013.12    626.22 o
   1   2   0        1.08       -0.61      0.61 o
   2   2   0    32275.74    32983.26    247.39 o
   3   2   0    14358.21    14434.15    112.77 o
   4   2   0     3642.94     3759.13     34.65 o
   5   2   0     1807.79     1876.18     17.11 o
   6   2   0      944.27      996.20     10.23 o
   7   2   0      173.37      150.77      2.62 o
   8   2   0      306.29      318.82      4.26 o
   9   2   0       12.78       10.50      1.42 o
  10   2   0        5.91        7.82      1.11 o
  11   2   0      116.01      101.84      2.57 o
  12   2   0       43.53       40.40      1.81 o
  13   2   0       29.11       24.79      2.86 o
  14   2   0       30.95       28.37      7.15 o
  15   2   0       14.50       17.04      4.56 o
  16   2   0      175.16      183.48     11.29 o
  17   2   0        1.20        2.06      4.11 o
  18   2   0        2.91       -1.97      3.80 o
  19   2   0        0.17        1.28      4.35 o
   1   3   0      898.14      856.29      7.33 o
   2   3   0      164.98      161.17      3.11 o
   3   3   0     2075.52     2031.53     18.77 o
   4   3   0      185.02      187.93      3.01 o
   5   3   0       83.70       84.36      2.43 o
   6   3   0        3.82        6.89      1.08 o
   7   3   0       18.16       11.10      1.19 o
   8   3   0        0.06       -0.19      0.95 o
   9   3   0      515.43      539.89      6.48 o
  10   3   0       38.25       45.46      1.77 o
  11   3   0      155.91      160.25      3.43 o
  12   3   0       81.22       73.56      2.89 o
  13   3   0       83.19       87.91      4.31 o
  14   3   0      384.72      372.79     11.34 o
  15   3   0       18.67       22.96      3.94 o
  16   3   0        0.38       -2.79      2.79 o
  17   3   0       26.36       42.25      5.01 o
  18   3   0        9.21       11.00      3.97 o
   0   4   0      694.09      711.69     10.03 o
   1   4   0       18.08       25.86      1.30 o
   2   4   0     1272.88     1303.92     13.00 o
   3   4   0     2388.84     2288.98     21.44 o
   4   4   0      474.65      493.26      6.13 o
   5   4   0     2103.34     2054.80     20.55 o
   6   4   0      533.06      548.68      7.11 o
   7   4   0       29.80       34.27      2.07 o
   8   4   0     1057.22     1102.27     13.91 o
   9   4   0      129.16      129.59      3.65 o
  10   4   0      174.65      165.43      4.15 o
  11   4   0        5.85        4.97      1.77 o
  12   4   0        9.20        7.92      2.72 o
  13   4   0       47.22       39.45      5.56 o
  14   4   0        0.15       -2.36      8.17 o
  15   4   0        0.10       -3.31      3.31 o
  16   4   0        0.02       -2.81      3.97 o
  17   4   0        0.18        2.68      4.72 o
  18   4   0       17.03       17.87      5.62 o
   1   5   0      563.46      543.05      8.45 o
   2   5   0       50.41       46.69      2.28 o
   3   5   0     1139.78     1115.21     14.30 o
   4   5   0      188.63      187.55      4.40 o
   5   5   0       51.90       59.64      2.67 o
   6   5   0      144.18      138.88      3.98 o
   7   5   0       39.97       44.11      3.73 o
   8   5   0      400.88      418.22      8.10 o
   9   5   0       15.26       16.20      2.76 o
  10   5   0        9.97        8.16      2.66 o
  11   5   0      312.32      312.31      9.76 o
  12   5   0       81.07       73.21      9.96 o
  13   5   0        3.63        3.20      4.09 o
  14   5   0        9.02       17.72      5.01 o
  15   5   0        8.95        8.53      4.91 o
  16   5   0        0.51       -4.14      4.14 o
  17   5   0       17.38       19.58      6.07 o
   0   6   0      226.25      232.32      7.67 o
   1   6   0        0.96       -1.36      1.36 o
   2   6   0        6.19        7.25      1.71 o
   3   6   0       55.54       52.03      3.01 o
   4   6   0      208.83      205.96      6.47 o
   5   6   0      608.73      572.33      9.20 o
   6   6   0      366.42      357.50      7.02 o
   7   6   0       25.45       20.11      2.45 o
   8   6   0        0.07       -2.05      2.05 o
   9   6   0        0.25       -2.60      2.75 o
  10   6   0       24.60       37.23      7.56 o
  11   6   0       78.41       62.58      7.04 o
  12   6   0        0.79        2.03      4.26 o
  13   6   0       24.33       27.64      5.86 o
  14   6   0        0.68       -2.55      4.36 o
  15   6   0        0.08        0.37      4.65 o
   1   7   0       23.86       18.99      2.36 o
   2   7   0       52.49       62.38      4.54 o
   3   7   0      143.73      124.71      4.63 o
   4   7   0      581.63      597.69     10.76 o
   5   7   0      123.77      122.78      5.31 o
   6   7   0       13.18       17.11      3.11 o
   7   7   0        0.71        3.73      3.18 o
   8   7   0       70.91       80.57      5.31 o
   9   7   0       41.72       38.94      5.10 o
  10   7   0        5.79       -1.55      5.48 o
  11   7   0        0.34        1.66      3.76 o
  12   7   0        7.87        8.88      4.32 o
  13   7   0        6.59        6.31      4.52 o
  14   7   0       14.76       25.03     17.45 o
   0   8   0      205.99      221.86      8.87 o
   1   8   0       94.14      101.86      5.09 o
   2   8   0        2.59        3.06      2.68 o
   3   8   0        0.18        3.03      2.65 o
   4   8   0        1.52        1.09      2.73 o
   5   8   0       62.53       63.18      5.25 o
   6   8   0        1.84       -0.94      3.05 o
   7   8   0       57.76       53.20      5.06 o
   8   8   0        4.08        3.53      3.76 o
   9   8   0        5.15        3.09      4.07 o
  10   8   0        1.93        1.35      6.91 o
  11   8   0       34.69       30.91      5.90 o
   1   9   0        5.24       10.06      3.78 o
   2   9   0       56.34       63.16      7.76 o
   3   9   0       45.23       41.53      6.13 o
   4   9   0        0.05       -1.79      7.03 o
   5   9   0       36.12       30.18      6.11 o
   6   9   0       17.35       25.24      6.90 o
   7   9   0        0.56       -1.25      5.06 o
   8   9   0        1.36        4.06      5.66 o
 -19   0   1       18.49       21.25      7.13 o
 -17   0   1       13.39       20.92      6.23 o
 -15   0   1       18.15       20.40      5.43 o
 -13   0   1        0.32       -1.18      2.09 o
 -11   0   1      344.88      301.49      9.06 o
  -9   0   1      277.28      275.96      7.97 o
  -7   0   1       66.96       64.36      3.02 o
  -5   0   1      125.33      105.49      3.33 o
  -3   0   1    13012.35    12794.68    183.49 o
   3   0   1     9329.87     9314.03    128.70 o
   5   0   1       27.03       19.19      2.00 o
   7   0   1      808.30      819.50     16.08 o
   9   0   1      365.92      353.75     16.22 o
  11   0   1     2498.76     2587.46     37.68 o
  13   0   1      142.32      154.28      4.92 o
  15   0   1      180.16      193.87     13.32 o
  17   0   1        0.83        0.94      5.86 o
  19   0   1        7.48       -0.94      6.04 o
 -19   1   1        0.99       -1.91      3.77 o
 -18   1   1        1.04        3.47      3.94 o
 -17   1   1       13.75       11.50      3.96 o
 -16   1   1       16.53       20.13      4.55 o
 -15   1   1      374.04      355.63     19.01 o
 -14   1   1       45.00       39.30      4.54 o
 -13   1   1      384.87      362.78      6.04 o
 -12   1   1      132.75      151.56      3.48 o
 -11   1   1      461.20      466.52      7.05 o
 -10   1   1       90.08       86.91      2.49 o
  -9   1   1       64.34       74.08      2.37 o
  -8   1   1      512.61      566.81      8.37 o
  -7   1   1     1324.27     1344.68     15.87 o
  -6   1   1      187.73      187.70      2.65 o
  -5   1   1      456.76      430.50      4.53 o
  -4   1   1     2911.90     2818.01     24.47 o
  -3   1   1     1381.96     1401.13     13.13 o
  -2   1   1     5452.94     5083.18     43.83 o
  -1   1   1      645.63      529.76      6.16 o
   0   1   1     2384.52     2165.21     26.50 o
   1   1   1     1848.76     1713.75     14.04 o
   2   1   1        0.00       -0.31      0.31 o
   3   1   1     5664.79     5591.42     48.57 o
   4   1   1      926.26      928.81      8.88 o
   5   1   1       22.61       25.77      1.15 o
   6   1   1        2.92        4.10      0.79 o
   7   1   1       78.78       70.59      2.34 o
   8   1   1      185.44      189.46      3.54 o
   9   1   1       54.17       61.12      2.06 o
  10   1   1        1.93       -0.43      1.00 o
  11   1   1      161.73      150.17      4.45 o
  12   1   1      144.89      165.24      3.52 o
  13   1   1      148.71      165.55      4.25 o
  14   1   1       46.01       50.88      5.38 o
  15   1   1        4.23        1.99      4.49 o
  16   1   1        2.78        3.14      3.93 o
  17   1   1        2.36        5.42      4.13 o
  18   1   1        0.16        3.94      3.89 o
  19   1   1        0.59       -3.81      4.12 o
 -19   2   1        8.87       17.14      5.13 o
 -18   2   1       12.26        5.65      5.81 o
 -17   2   1       12.16       18.87      8.26 o
 -16   2   1       67.05       67.40      6.19 o
 -15   2   1        0.07       -3.31      3.31 o
 -14   2   1       55.48       44.67      4.95 o
 -13   2   1       12.03        9.21      1.87 o
 -12   2   1       36.93       36.11      2.30 o
 -11   2   1        0.00        0.11      1.07 o
 -10   2   1        7.73        6.74      1.20 o
  -9   2   1       74.22       67.73      2.29 o
  -8   2   1      246.20      308.20      6.14 o
  -7   2   1      425.31      423.20      5.91 o
  -6   2   1     5673.85     5774.79     49.98 o
  -5   2   1       45.82       51.05      1.41 o
  -4   2   1     5540.95     5371.83     46.19 o
  -3   2   1    10799.11    10496.73     81.79 o
  -2   2   1    18266.91    18394.23    133.16 o
  -1   2   1    11579.97    11209.73     79.64 o
   0   2   1       51.23       46.34      1.12 o
   1   2   1     2891.36     2753.86     21.56 o
   2   2   1    10223.81    10086.50     76.31 o
   3   2   1      515.61      514.95      5.58 o
   4   2   1      959.59     1036.53     10.65 o
   5   2   1     3005.18     3132.47     29.54 o
   6   2   1      901.03      917.50     11.43 o
   7   2   1      304.60      312.95      4.61 o
   8   2   1      321.89      355.82      5.62 o
   9   2   1      221.19      234.38      4.08 o
  10   2   1      442.78      473.89      6.56 o
  11   2   1       97.93      100.51      3.36 o
  12   2   1       23.32       17.65      2.31 o
  13   2   1       26.61       25.46      2.13 o
  14   2   1       21.89       26.85      5.34 o
  15   2   1       48.74       43.79      5.67 o
  16   2   1        2.38        0.32      4.23 o
  17   2   1       30.42       19.39      6.23 o
  18   2   1        4.75        7.82      4.72 o
 -19   3   1        9.39        8.12      7.17 o
 -18   3   1        2.68        7.48      3.81 o
 -17   3   1        7.97        5.25      3.53 o
 -16   3   1        1.91       -2.49      4.07 o
 -15   3   1      111.02       91.84      5.71 o
 -14   3   1       42.16       35.71      4.57 o
 -13   3   1       86.88       76.99      4.09 o
 -12   3   1      140.37      144.17      3.67 o
 -11   3   1       23.66       22.83      1.52 o
 -10   3   1        9.01       11.37      1.31 o
  -9   3   1      291.90      292.47      4.35 o
  -8   3   1      118.83      135.87      4.00 o
  -7   3   1     1287.29     1252.38     12.93 o
  -6   3   1     2750.96     2866.02     27.22 o
  -5   3   1      385.79      367.81      5.02 o
  -4   3   1      129.44      107.60      2.54 o
  -3   3   1        0.28        0.56      0.89 o
  -2   3   1       36.21       34.06      1.13 o
  -1   3   1      289.44      252.32      3.50 o
   0   3   1       19.54       12.03      1.13 o
   1   3   1     5111.95     5074.06     39.36 o
   2   3   1      126.90      111.80      2.43 o
   3   3   1      240.00      203.75      3.19 o
   4   3   1       34.86       37.50      1.47 o
   5   3   1      797.66      762.32      8.61 o
   6   3   1      106.77      105.29      2.54 o
   7   3   1      395.81      388.45      7.02 o
   8   3   1      233.45      216.81      3.63 o
   9   3   1       18.55       20.76      1.46 o
  10   3   1      201.45      219.77      4.09 o
  11   3   1       17.15       12.01      1.53 o
  12   3   1        4.79        2.13      1.55 o
  13   3   1       35.74       29.75      2.46 o
  14   3   1       19.28       17.00      4.22 o
  15   3   1        1.36       -2.97      3.04 o
  16   3   1       15.31       30.13      8.23 o
  17   3   1        0.85        3.44      3.34 o
  18   3   1        5.61        3.14      3.72 o
 -18   4   1        0.11        1.48      4.47 o
 -17   4   1        7.88        9.94      4.66 o
 -16   4   1        1.74        6.78      4.24 o
 -15   4   1        3.69        1.73      3.68 o
 -14   4   1       21.80       15.33      4.25 o
 -13   4   1        8.93        3.20      3.87 o
 -12   4   1       27.16       27.92      4.72 o
 -11   4   1       45.47       48.61      2.93 o
 -10   4   1        4.34        5.25      1.61 o
  -9   4   1       57.45       48.06      2.41 o
  -8   4   1       66.05       54.23      2.27 o
  -7   4   1      410.04      403.06      6.59 o
  -6   4   1     1612.26     1569.69     15.43 o
  -5   4   1     1308.00     1357.04     12.97 o
  -4   4   1       33.84       38.93      1.56 o
  -3   4   1      176.01      160.95      3.77 o
  -2   4   1     1224.38     1256.13     12.58 o
  -1   4   1       57.68       70.97      1.80 o
   0   4   1      247.75      242.89      3.68 o
   1   4   1      277.68      255.53      3.84 o
   2   4   1     1813.24     1749.47     16.83 o
   3   4   1      587.07      610.74      7.16 o
   4   4   1     1662.93     1714.46     17.52 o
   5   4   1      722.28      754.92     11.02 o
   6   4   1      998.48     1076.39     12.78 o
   7   4   1       44.19       47.63      2.24 o
   8   4   1        1.84        1.20      2.56 o
   9   4   1       70.57       61.78      2.97 o
  10   4   1      173.55      200.40      5.01 o
  11   4   1      147.53      140.63      4.63 o
  12   4   1       33.74       34.07      4.31 o
  13   4   1        0.27       -0.33      2.47 o
  14   4   1       84.27       82.20      7.39 o
  15   4   1        0.17       -0.17      4.04 o
  16   4   1        2.40       -2.63      3.99 o
  17   4   1       12.68       12.40      5.42 o
 -17   5   1        0.01        2.03      4.71 o
 -16   5   1        0.88        0.27      4.30 o
 -15   5   1        4.83        3.42      4.29 o
 -14   5   1        2.05       -2.93      3.72 o
 -13   5   1       48.92       37.11      5.76 o
 -12   5   1        2.96        0.62      4.03 o
 -11   5   1       76.73       71.42      6.68 o
 -10   5   1       44.81       50.41      6.51 o
  -9   5   1      377.03      388.71     11.33 o
  -8   5   1       25.40       27.65      2.63 o
  -7   5   1        1.77       -0.22      1.81 o
  -6   5   1      686.02      716.61     10.46 o
  -5   5   1      126.32      131.44      4.03 o
  -4   5   1      123.63      118.55      3.72 o
  -3   5   1      137.35      118.10      3.44 o
  -2   5   1        2.24        1.55      1.35 o
  -1   5   1      356.10      342.27      5.10 o
   0   5   1       98.25      108.00      2.94 o
   1   5   1        4.88        5.36      1.35 o
   2   5   1      142.13      143.58      3.79 o
   3   5   1      772.27      703.71     10.03 o
   4   5   1       12.97       16.35      1.87 o
   5   5   1      209.49      222.50      4.87 o
   6   5   1       46.38       49.05      2.86 o
   7   5   1        6.75        2.54      2.20 o
   8   5   1      604.41      618.66     11.46 o
   9   5   1      554.91      536.18     10.46 o
  10   5   1       14.65       16.73      3.00 o
  11   5   1       11.00       11.94      4.00 o
  12   5   1        8.66        0.62      2.89 o
  13   5   1        3.11        7.96      3.16 o
  14   5   1        0.57       -0.64      4.32 o
  15   5   1        0.02        3.30      4.62 o
  16   5   1        9.60        1.15      4.84 o
 -16   6   1        0.56        1.74      4.91 o
 -15   6   1        9.57        5.59      5.06 o
 -14   6   1        0.26        2.00      4.58 o
 -13   6   1       21.58       26.37      5.83 o
 -12   6   1       40.01       35.36     10.46 o
 -11   6   1        5.02       -0.38      3.53 o
 -10   6   1        0.01       -1.07      4.60 o
  -9   6   1        0.24        1.93      2.85 o
  -8   6   1      434.93      441.12      8.80 o
  -7   6   1       19.32       18.20      3.45 o
  -6   6   1       28.58       25.24      3.86 o
  -5   6   1       22.16       18.03      2.37 o
  -4   6   1       90.22       88.66      3.66 o
  -3   6   1       51.67       54.44      2.89 o
  -2   6   1      193.75      186.22      4.52 o
  -1   6   1      148.13      130.57      3.83 o
   0   6   1        0.21       -1.26      1.26 o
   1   6   1      203.32      208.29      4.44 o
   2   6   1      232.96      239.19      6.77 o
   3   6   1        1.39        4.04      1.74 o
   4   6   1      238.64      223.74      7.78 o
   5   6   1      157.51      163.12      4.69 o
   6   6   1      698.62      734.52     12.19 o
   7   6   1      344.54      328.12      7.49 o
   8   6   1        5.60        8.95      2.48 o
   9   6   1        6.09        5.94      3.02 o
  10   6   1       72.29       74.36     10.17 o
  11   6   1        9.97        5.78      3.45 o
  12   6   1       13.31       11.54      4.96 o
  13   6   1        8.27       10.88      5.23 o
  14   6   1        1.29       -3.75      3.75 o
  15   6   1        3.23        9.26      5.25 o
 -14   7   1       30.99       35.31      7.70 o
 -13   7   1        1.84       11.78      4.56 o
 -12   7   1        7.42        4.69      4.25 o
 -11   7   1        0.06        2.33      3.82 o
 -10   7   1       51.41       58.57      5.90 o
  -9   7   1       12.35       13.72      4.20 o
  -8   7   1       37.14       37.11      4.23 o
  -7   7   1       57.95       44.57      4.40 o
  -6   7   1       21.91       23.48      3.40 o
  -5   7   1        0.27        1.20      2.67 o
  -4   7   1        0.05       -2.62      2.62 o
  -3   7   1      235.51      238.80      6.13 o
  -2   7   1       13.22       19.81      2.88 o
  -1   7   1       56.88       59.22      3.20 o
   0   7   1       11.15       13.10      2.47 o
   1   7   1        2.14       -1.53      1.53 o
   2   7   1       36.20       43.46      2.81 o
   3   7   1       40.03       40.10      2.86 o
   4   7   1       85.71       80.49      4.21 o
   5   7   1       76.60       69.63      3.91 o
   6   7   1       31.59       30.87      3.14 o
   7   7   1      191.72      197.95      6.76 o
   8   7   1        9.02        8.53      2.81 o
   9   7   1        0.02       -1.51      2.70 o
  10   7   1        1.43        3.27      3.71 o
  11   7   1       38.43       35.70      5.50 o
  12   7   1        6.00        3.61      4.16 o
  13   7   1       15.06       13.59      5.91 o
 -12   8   1       21.59       39.25     10.51 o
 -11   8   1        0.01        1.03      4.07 o
 -10   8   1        9.43        2.40      3.94 o
  -9   8   1        0.00        1.61      3.69 o
  -8   8   1       32.71       28.74      4.97 o
  -7   8   1       13.15        8.34      4.04 o
  -6   8   1        9.10        7.65      3.30 o
  -5   8   1        3.30       -1.66      3.16 o
  -4   8   1       91.94       85.88      5.70 o
  -3   8   1        4.76        2.61      2.75 o
  -2   8   1      122.12      129.32      5.63 o
  -1   8   1       44.86       44.60      4.30 o
   0   8   1       19.19       15.33      2.70 o
   1   8   1        7.61        1.76      2.58 o
   2   8   1        1.10       -1.60      2.34 o
   3   8   1       18.86       22.41      3.28 o
   4   8   1      127.37      112.18      7.61 o
   5   8   1       62.69       64.02      4.95 o
   6   8   1       94.30       98.19      5.89 o
   7   8   1       30.53       30.52      4.23 o
   8   8   1        0.67        0.70      3.67 o
   9   8   1       21.67       31.76      5.29 o
  10   8   1        5.07       -3.15      3.85 o
  11   8   1        5.46        7.08      4.56 o
  -8   9   1        0.01       -1.21      4.97 o
  -7   9   1        2.50       -5.19      5.19 o
  -6   9   1        9.05        5.21      5.65 o
  -5   9   1       14.64       10.78      4.99 o
  -4   9   1        2.04       -0.15      4.31 o
  -3   9   1       14.50       19.26      5.27 o
  -2   9   1        4.19        5.00      4.65 o
  -1   9   1        1.32        5.58      3.76 o
   0   9   1       21.31       25.46      4.44 o
   1   9   1       47.80       59.05      5.62 o
   2   9   1       22.61       18.42      4.32 o
   3   9   1        0.93        7.51      4.48 o
   4   9   1       29.60       29.98      5.62 o
   5   9   1        2.14        3.05      4.50 o
   6   9   1       12.51       20.38      6.64 o
   7   9   1        3.12        1.28      5.58 o
   8   9   1        0.45       -1.07      6.40 o
 -20   0   2       12.27       11.47      6.37 o
 -18   0   2        7.49       13.88      6.14 o
 -16   0   2      128.38      141.30     10.86 o
 -14   0   2       77.64       70.22      7.04 o
 -12   0   2      113.77      110.52      4.18 o
 -10   0   2     2007.57     2223.21     37.38 o
  -8   0   2       74.98       67.81      2.52 o
  -6   0   2      362.54      361.46      5.76 o
  -4   0   2     4896.71     4900.58     80.36 o
   0   0   2      130.90       91.93      5.38 o
   2   0   2     4343.86     4569.27     63.79 o
   4   0   2      323.78      328.97      6.23 o
   6   0   2        6.37        6.94      2.07 o
   8   0   2     4411.40     4566.79    132.44 o
  10   0   2      104.50      129.72      6.87 o
  12   0   2        7.73        8.72      1.81 o
  14   0   2       57.07       53.13      3.79 o
  16   0   2      101.32      100.78     10.72 o
  18   0   2        7.40       11.24      6.89 o
 -20   1   2        0.46       -3.75      3.75 o
 -19   1   2        0.97       -0.47      6.63 o
 -18   1   2       23.21       28.93      5.55 o
 -17   1   2        0.24        1.30      3.99 o
 -16   1   2       41.84       34.38      4.63 o
 -15   1   2       15.22       16.16      5.60 o
 -14   1   2        2.32        1.73      1.79 o
 -13   1   2        3.25        0.61      1.09 o
 -12   1   2       73.93       67.24      2.62 o
 -11   1   2      117.38      115.62      3.47 o
 -10   1   2      379.53      368.54      5.52 o
  -9   1   2      180.17      181.06      3.26 o
  -8   1   2       23.85       36.39      1.38 o
  -7   1   2     2434.91     2489.55     28.55 o
  -6   1   2       35.60       37.07      0.96 o
  -5   1   2     5758.21     5592.91     48.24 o
  -4   1   2    14618.62    14535.06    132.36 o
  -3   1   2      141.53      146.68      1.83 o
  -2   1   2     4020.14     3810.56     33.52 o
  -1   1   2        8.02        5.30      0.37 o
   0   1   2      326.59      323.86      3.04 o
   1   1   2      787.89      748.64      6.87 o
   2   1   2     5232.86     5478.95     47.61 o
   3   1   2     3655.82     3552.93     33.22 o
   4   1   2      232.22      247.73      3.41 o
   5   1   2       22.20       17.80      1.12 o
   6   1   2      424.06      394.18      5.82 o
   7   1   2        5.17        7.40      1.10 o
   8   1   2        0.45       -0.91      0.91 o
   9   1   2      190.99      185.80      3.90 o
  10   1   2       66.84       76.63      2.58 o
  11   1   2      117.77      120.16      3.32 o
  12   1   2        1.30        3.01      1.34 o
  13   1   2        7.45        8.78      2.06 o
  14   1   2       21.82       22.26      2.58 o
  15   1   2       10.76        7.92      7.63 o
  16   1   2       19.77       19.57      7.01 o
  17   1   2       11.45       15.47      5.76 o
  18   1   2        4.24       10.88      4.73 o
 -19   2   2        0.81       -1.05      4.03 o
 -18   2   2       18.36       18.52      7.44 o
 -17   2   2        0.14        0.99      3.57 o
 -16   2   2       38.57       46.31      5.27 o
 -15   2   2       76.64       72.99      5.81 o
 -14   2   2       97.18       91.04      4.16 o
 -13   2   2       27.84       31.17      3.39 o
 -12   2   2        7.89        6.17      1.19 o
 -11   2   2        6.07        4.22      1.27 o
 -10   2   2       48.05       50.43      1.98 o
  -9   2   2       19.07       21.42      1.09 o
  -8   2   2     1864.55     2106.94     21.43 o
  -7   2   2      634.14      618.26      7.65 o
  -6   2   2        1.58        0.20      0.76 o
  -5   2   2     1492.35     1587.10     16.13 o
  -4   2   2        1.12        3.50      1.48 o
  -3   2   2     3953.62     3776.54     30.28 o
  -2   2   2       83.40       61.45      1.46 o
  -1   2   2       18.68       22.33      0.90 o
   0   2   2    12293.08    11996.19     94.94 o
   1   2   2     2105.05     2052.28     16.48 o
   2   2   2      235.63      200.12      3.15 o
   3   2   2      136.20      149.19      2.35 o
   4   2   2     1296.45     1429.99     14.35 o
   5   2   2     3214.05     3363.54     34.66 o
   6   2   2     1084.03     1181.23     13.08 o
   7   2   2      442.14      467.71      8.86 o
   8   2   2     1085.64     1169.78     14.38 o
   9   2   2      843.18      883.09     11.59 o
  10   2   2      473.66      490.05      8.08 o
  11   2   2        0.64       -1.30      1.30 o
  12   2   2        3.13        5.48      1.54 o
  13   2   2      362.20      358.09      8.34 o
  14   2   2        2.12        3.74      3.72 o
  15   2   2        5.84        4.80      3.88 o
  16   2   2        3.97        8.19      4.56 o
  17   2   2       25.21       22.99      5.43 o
  18   2   2        0.33       -2.98      4.03 o
 -19   3   2       15.93       17.62      5.09 o
 -18   3   2        0.00       -3.79      3.79 o
 -17   3   2       37.69       41.14      6.07 o
 -16   3   2       20.85       20.00      4.74 o
 -15   3   2        5.73        4.61      3.13 o
 -14   3   2      122.03      114.65     10.01 o
 -13   3   2      113.49      118.39      5.38 o
 -12   3   2        1.38        2.61      1.39 o
 -11   3   2       33.78       34.52      2.23 o
 -10   3   2       22.95       26.27      1.53 o
  -9   3   2      117.11      116.13      2.82 o
  -8   3   2     1137.55     1108.49     12.45 o
  -7   3   2     3233.27     3166.39     31.88 o
  -6   3   2       86.68       66.29      1.95 o
  -5   3   2     2655.71     2706.61     25.72 o
  -4   3   2      761.42      753.84      7.91 o
  -3   3   2       84.35       78.12      2.36 o
  -2   3   2      509.08      500.54      5.14 o
  -1   3   2      406.07      377.37      4.16 o
   0   3   2      170.20      175.21      2.45 o
   1   3   2     1323.43     1224.96     11.92 o
   2   3   2       96.73       78.11      2.07 o
   3   3   2     2157.57     2181.61     21.46 o
   4   3   2      875.50      891.19     10.16 o
   5   3   2       74.66       62.71      2.01 o
   6   3   2      326.07      333.93      4.97 o
   7   3   2       45.54       47.61      1.89 o
   8   3   2       53.76       57.84      2.09 o
   9   3   2      169.12      172.99      4.09 o
  10   3   2        7.08        6.81      1.46 o
  11   3   2        1.07       -1.39      1.56 o
  12   3   2       15.43       14.24      2.63 o
  13   3   2       17.63       14.47      2.92 o
  14   3   2       23.47       26.41      6.21 o
  15   3   2       11.90       11.15      4.49 o
  16   3   2        5.44        7.28      3.69 o
  17   3   2        0.29        7.54      3.73 o
  18   3   2        6.36        2.80      3.97 o
 -18   4   2        0.25        3.34      4.29 o
 -17   4   2        8.70        9.86      6.56 o
 -16   4   2        9.48       12.23      4.53 o
 -15   4   2       23.88       16.05      4.49 o
 -14   4   2        9.38       14.49      4.31 o
 -13   4   2        0.01       -2.83      3.28 o
 -12   4   2       54.60       52.44     15.75 o
 -11   4   2      305.18      316.84      5.89 o
 -10   4   2       25.53       25.87      1.97 o
  -9   4   2       47.09       48.70      2.33 o
  -8   4   2        0.24        0.83      1.31 o
  -7   4   2      705.55      721.91      9.45 o
  -6   4   2      622.99      631.14      7.44 o
  -5   4   2       48.31       49.47      1.75 o
  -4   4   2       35.89       32.75      1.45 o
  -3   4   2      311.08      308.69      4.32 o
  -2   4   2     1655.29     1692.78     15.59 o
  -1   4   2     2888.54     2961.85     25.93 o
   0   4   2        7.27        4.13      1.14 o
   1   4   2     1730.06     1693.69     16.36 o
   2   4   2     1056.85     1066.65     11.05 o
   3   4   2      545.16      553.19      7.49 o
   4   4   2       77.92       74.60      2.68 o
   5   4   2     1613.71     1655.15     19.57 o
   6   4   2       53.15       61.26      2.57 o
   7   4   2      174.32      180.12      4.55 o
   8   4   2       78.61       76.17      3.11 o
   9   4   2       19.52       21.11      2.39 o
  10   4   2      117.31      105.76      4.36 o
  11   4   2        0.25       -0.55      2.28 o
  12   4   2       64.36       60.22      4.45 o
  13   4   2       80.21       71.76      4.79 o
  14   4   2        0.08       -2.33      3.87 o
  15   4   2        0.03        4.30      7.98 o
  16   4   2        1.98        5.30      4.77 o
  17   4   2       14.99        8.49      9.44 o
 -17   5   2       13.41       14.80      5.02 o
 -16   5   2        4.48       -3.25      3.90 o
 -15   5   2        0.90       -1.50      3.70 o
 -14   5   2        3.18        3.58      3.86 o
 -13   5   2        1.78       -0.18      4.53 o
 -12   5   2       15.03       14.23      4.29 o
 -11   5   2        2.99        4.47      5.08 o
 -10   5   2      291.64      284.19      7.87 o
  -9   5   2      310.95      284.31      6.52 o
  -8   5   2      120.75      108.42      4.73 o
  -7   5   2     1575.97     1559.07     19.36 o
  -6   5   2       15.99       14.16      1.90 o
  -5   5   2       84.50       97.28      2.98 o
  -4   5   2      378.02      366.05      5.90 o
  -3   5   2        0.56       -0.33      1.27 o
  -2   5   2       38.33       36.90      2.04 o
  -1   5   2      450.94      468.67      6.82 o
   0   5   2       29.67       29.01      1.83 o
   1   5   2      312.82      314.92      5.31 o
   2   5   2        4.59        3.96      1.36 o
   3   5   2      605.11      581.18      8.78 o
   4   5   2      251.10      238.71      5.21 o
   5   5   2        9.35        8.40      1.86 o
   6   5   2        4.36        3.54      1.94 o
   7   5   2       27.33       33.33      2.94 o
   8   5   2       37.57       39.19      3.23 o
   9   5   2       53.66       41.12      3.34 o
  10   5   2      139.06      138.77      5.85 o
  11   5   2        2.26        1.24      2.88 o
  12   5   2        1.85       -1.76      2.97 o
  13   5   2        0.02       -0.15      5.74 o
  14   5   2        1.81        5.50      8.24 o
  15   5   2        0.23        3.72      7.70 o
  16   5   2        6.27        4.99      5.11 o
 -16   6   2        5.23       10.24      5.22 o
 -15   6   2        1.24        9.50      4.80 o
 -14   6   2        7.12        9.67      4.82 o
 -13   6   2        4.60        4.36      3.79 o
 -12   6   2        2.82        3.51      3.52 o
 -11   6   2       21.62       14.55      3.96 o
 -10   6   2       10.02        9.89      3.65 o
  -9   6   2      297.20      279.19      8.65 o
  -8   6   2        4.83        2.15      2.21 o
  -7   6   2       36.81       33.15      2.76 o
  -6   6   2      135.32      143.20      4.60 o
  -5   6   2        0.04       -1.68      1.70 o
  -4   6   2        2.45        3.46      1.66 o
  -3   6   2      241.80      227.33      5.01 o
  -2   6   2       79.78       72.02      3.84 o
  -1   6   2       42.34       33.95      2.09 o
   0   6   2      102.20       96.08      3.09 o
   1   6   2       38.16       39.21      2.25 o
   2   6   2      173.71      160.92      4.34 o
   3   6   2      498.59      511.96      8.50 o
   4   6   2       54.94       48.73      3.05 o
   5   6   2        7.06        6.90      2.18 o
   6   6   2      180.82      182.89      6.81 o
   7   6   2      195.20      184.81     11.09 o
   8   6   2       47.08       43.08      3.66 o
   9   6   2       14.83       13.03      3.23 o
  10   6   2        9.48       15.19      3.81 o
  11   6   2        1.11        1.27      3.19 o
  12   6   2       82.05       89.12      6.22 o
  13   6   2        0.53       -2.64      4.34 o
  14   6   2        0.20       -3.50      4.66 o
  15   6   2        3.23        0.08      5.17 o
 -14   7   2       10.92        6.80      4.37 o
 -13   7   2       21.07       21.43      7.21 o
 -12   7   2       42.02       41.38      5.69 o
 -11   7   2        0.28       -0.76      3.81 o
 -10   7   2        3.24        4.90      3.88 o
  -9   7   2      234.95      251.05     10.25 o
  -8   7   2       22.65       27.02      4.46 o
  -7   7   2       24.01       23.17      3.76 o
  -6   7   2      500.35      515.01     11.17 o
  -5   7   2       97.03       93.67      5.27 o
  -4   7   2       97.71      105.92      6.97 o
  -3   7   2        7.93        6.64      2.37 o
  -2   7   2       36.85       41.16      3.18 o
  -1   7   2       11.93        8.99      2.36 o
   0   7   2        1.39        1.32      1.73 o
   1   7   2        7.45        8.22      1.99 o
   2   7   2       10.47       12.72      2.75 o
   3   7   2       48.79       47.08      3.28 o
   4   7   2       59.18       66.12      4.13 o
   5   7   2        3.80        4.89      2.33 o
   6   7   2       36.41       40.94      3.45 o
   7   7   2        0.63        0.05      2.54 o
   8   7   2        0.03        0.77      2.57 o
   9   7   2        0.32        5.79      3.41 o
  10   7   2       25.93       22.87      3.92 o
  11   7   2        1.04        3.49      3.62 o
  12   7   2       16.85       13.41      5.54 o
  13   7   2       14.30       11.97     13.08 o
 -12   8   2        5.50        7.07      4.77 o
 -11   8   2        0.40       -3.08      3.94 o
 -10   8   2       13.98        6.50      4.09 o
  -9   8   2       25.63       39.57      5.48 o
  -8   8   2        4.74        5.38      3.94 o
  -7   8   2        1.94       -0.82      3.45 o
  -6   8   2        2.39        0.69      3.24 o
  -5   8   2      206.93      212.57      8.22 o
  -4   8   2       86.76       93.47      5.78 o
  -3   8   2       38.05       40.17      4.54 o
  -2   8   2        7.35        8.07      2.89 o
  -1   8   2        0.77        1.00      2.72 o
   0   8   2        8.86        2.36      2.68 o
   1   8   2        0.29       -0.34      2.15 o
   2   8   2       15.73       17.37      2.77 o
   3   8   2        6.53        3.86      2.52 o
   4   8   2      106.67      117.45      5.01 o
   5   8   2       36.99       35.47      3.86 o
   6   8   2       23.59       19.77      3.52 o
   7   8   2        1.61       -1.00      2.87 o
   8   8   2       87.49       99.23      6.07 o
   9   8   2        0.40        0.71      3.84 o
  10   8   2        0.02        4.33      4.30 o
  11   8   2        2.74       -1.23      7.04 o
  -9   9   2        7.21       11.95      6.11 o
  -8   9   2       10.76       10.30      4.85 o
  -7   9   2        0.01        1.71      4.13 o
  -6   9   2       40.22       34.31      5.39 o
  -5   9   2        2.83        4.11      4.11 o
  -4   9   2      157.25      187.56      8.31 o
  -3   9   2        5.79       12.23      3.98 o
  -2   9   2        1.24        1.36      3.43 o
  -1   9   2       47.88       46.42      6.27 o
   0   9   2        2.37        4.21      3.49 o
   1   9   2        1.03        2.72      3.48 o
   2   9   2        0.05       -1.55      3.45 o
   3   9   2       10.09       17.03      4.96 o
   4   9   2       17.67       22.75      5.31 o
   5   9   2        2.77       -3.06      3.91 o
   6   9   2        0.17        1.32      5.47 o
   7   9   2        0.20        6.71      6.10 o
 -19   0   3       27.23       35.89      7.22 o
 -17   0   3       23.40       21.72      6.09 o
 -15   0   3       38.21       34.09      5.52 o
 -13   0   3        0.88       -0.38      1.96 o
 -11   0   3       54.44       63.46      3.87 o
  -9   0   3       85.68       77.94      3.46 o
  -7   0   3      417.80      414.25      7.39 o
  -5   0   3     5772.53     5688.34    149.10 o
  -1   0   3     3421.66     3222.73     41.05 o
   1   0   3    19512.88    19784.16    342.70 o
   3   0   3     1778.41     1726.80     25.49 o
   5   0   3      101.95      113.57      4.20 o
   7   0   3     5498.99     5782.89    132.65 o
   9   0   3      631.14      707.91     21.69 o
  11   0   3      263.01      270.64      9.00 o
  13   0   3        3.61        0.73      2.32 o
  15   0   3      112.72      112.44     11.38 o
  17   0   3        1.58        9.54      6.94 o
 -20   1   3        1.23       -1.74      3.68 o
 -19   1   3       19.51       20.86      4.56 o
 -18   1   3       32.52       32.69      4.84 o
 -17   1   3       26.40       25.82      4.44 o
 -16   1   3       18.08       21.41      4.04 o
 -15   1   3       21.24       25.00      3.83 o
 -14   1   3       55.62       60.78      3.29 o
 -13   1   3       14.96       14.72      2.09 o
 -12   1   3       79.77       85.36      2.28 o
 -11   1   3       60.25       59.49      1.87 o
 -10   1   3        0.40       -0.84      0.84 o
  -9   1   3       40.44       33.10      1.30 o
  -8   1   3      110.39      127.27      2.28 o
  -7   1   3      638.41      635.59      6.78 o
  -6   1   3        3.80        4.56      0.49 o
  -5   1   3       26.95       40.17      0.99 o
  -4   1   3       21.85       28.87      0.77 o
  -3   1   3       46.57       35.10      0.78 o
  -2   1   3     3038.79     2945.80     24.98 o
  -1   1   3     6997.67     6763.34     50.12 o
   0   1   3     9105.58     9034.04     71.66 o
   1   1   3    12590.55    12712.43    109.27 o
   2   1   3     4243.20     4227.62     39.41 o
   3   1   3    11357.47    11482.45    104.99 o
   4   1   3     3440.77     3441.09     38.40 o
   5   1   3        5.21        2.20      0.87 o
   6   1   3       11.59        8.92      1.15 o
   7   1   3      186.43      191.28      3.90 o
   8   1   3       23.50       27.77      1.75 o
   9   1   3       67.03       61.33      2.76 o
  10   1   3       47.74       47.35      2.26 o
  11   1   3       43.40       49.53      2.43 o
  12   1   3        1.62        2.66      1.64 o
  13   1   3       33.36       42.73      3.33 o
  14   1   3       36.76       39.47      3.34 o
  15   1   3       27.53       27.51      5.31 o
  16   1   3       17.68       10.33      8.36 o
  17   1   3        2.14        3.19      6.96 o
  18   1   3        9.25       18.92      5.49 o
 -20   2   3       12.07       16.33      4.05 o
 -19   2   3        1.04        7.66      3.43 o
 -18   2   3       10.77       15.08      3.59 o
 -17   2   3        9.28        8.69      3.86 o
 -16   2   3       35.88       39.22      5.64 o
 -15   2   3        1.38       -0.05      2.93 o
 -14   2   3      128.63      124.56      6.26 o
 -13   2   3        3.84        2.21      1.17 o
 -12   2   3       65.43       70.89      2.54 o
 -11   2   3       52.02       50.65      1.80 o
 -10   2   3        0.75        0.08      0.62 o
  -9   2   3       28.03       33.69      1.29 o
  -8   2   3        0.28       -0.10      0.65 o
  -7   2   3      281.91      283.87      3.85 o
  -6   2   3        1.56        3.01      0.92 o
  -5   2   3      295.73      293.64      3.89 o
  -4   2   3       27.92       25.48      1.08 o
  -3   2   3     2143.46     2010.11     17.50 o
  -2   2   3     1028.60      974.03      8.64 o
  -1   2   3       12.64       23.23      0.86 o
   0   2   3     1128.55     1057.04      9.43 o
   1   2   3      169.39      162.60      2.67 o
   2   2   3     3531.22     3450.40     28.24 o
   3   2   3     1493.60     1434.58     13.77 o
   4   2   3      784.01      827.44      9.65 o
   5   2   3      296.65      243.90      4.32 o
   6   2   3       26.67       24.46      1.64 o
   7   2   3     1111.70     1209.21     14.88 o
   8   2   3       30.07       30.82      1.92 o
   9   2   3       93.63       89.58      3.17 o
  10   2   3       96.63       97.24      3.41 o
  11   2   3      155.78      169.19      4.60 o
  12   2   3       81.00       78.32      4.70 o
  13   2   3      161.52      158.34      7.68 o
  14   2   3       42.79       38.43      5.69 o
  15   2   3       18.20       15.77      5.24 o
  16   2   3       27.62       23.85      5.58 o
  17   2   3        3.97        3.74      5.19 o
  18   2   3        0.99       -3.36      4.50 o
 -19   3   3        9.50       15.63      4.87 o
 -18   3   3        7.92        6.68      4.13 o
 -17   3   3        0.35       -1.41      3.53 o
 -16   3   3       62.26       65.40      9.56 o
 -15   3   3        8.10        3.79      3.71 o
 -14   3   3      169.52      181.94      8.80 o
 -13   3   3       37.43       22.70      2.59 o
 -12   3   3      194.65      164.78      3.48 o
 -11   3   3      471.09      490.33      7.59 o
 -10   3   3      177.26      167.83      3.47 o
  -9   3   3        1.78        2.62      0.92 o
  -8   3   3      711.31      736.95      8.76 o
  -7   3   3       70.71       53.07      2.04 o
  -6   3   3       84.64       90.34      2.15 o
  -5   3   3     1373.45     1338.41     12.93 o
  -4   3   3      194.21      173.17      2.85 o
  -3   3   3       10.87        8.47      0.93 o
  -2   3   3      172.68      158.09      2.55 o
  -1   3   3      995.69      920.20      9.44 o
   0   3   3     2888.27     2791.17     24.38 o
   1   3   3        1.59       -0.72      0.75 o
   2   3   3      640.37      650.51      8.64 o
   3   3   3       42.39       41.40      2.17 o
   4   3   3        1.83        1.34      1.40 o
   5   3   3      459.15      442.12      6.01 o
   6   3   3       40.38       36.29      1.87 o
   7   3   3      221.27      228.12      4.37 o
   8   3   3       16.06       20.74      1.90 o
   9   3   3       78.82       82.46      3.29 o
  10   3   3       10.76        6.57      1.97 o
  11   3   3      182.68      175.29      5.30 o
  12   3   3        0.04       -1.84      2.08 o
  13   3   3       21.65       17.71      3.14 o
  14   3   3        2.49        0.93      3.94 o
  15   3   3        2.49       -0.57      3.74 o
  16   3   3        4.79        3.40      4.54 o
  17   3   3        0.25       -0.80      4.58 o
 -18   4   3        3.11        3.03      4.39 o
 -17   4   3        1.96        2.85      9.56 o
 -16   4   3        0.14        1.16      3.88 o
 -15   4   3       11.64       12.19      4.10 o
 -14   4   3       13.57       12.29      4.21 o
 -13   4   3        0.81       -2.61      3.47 o
 -12   4   3      197.55      187.28     11.67 o
 -11   4   3       54.88       54.62      2.48 o
 -10   4   3       86.32       98.84      3.15 o
  -9   4   3      126.29      124.93      3.43 o
  -8   4   3      139.46      125.12      3.03 o
  -7   4   3       17.67       13.73      1.49 o
  -6   4   3        1.09       -0.58      1.04 o
  -5   4   3       90.01       93.84      2.23 o
  -4   4   3       98.73      104.51      3.34 o
  -3   4   3       55.81       53.54      1.70 o
  -2   4   3      662.60      663.97      8.74 o
  -1   4   3       38.64       38.72      2.13 o
   0   4   3      194.12      183.96      3.17 o
   1   4   3      201.28      219.38      3.62 o
   2   4   3      450.54      493.54      6.57 o
   3   4   3        9.36        7.39      1.43 o
   4   4   3      633.26      641.87      9.22 o
   5   4   3      257.37      308.16      5.75 o
   6   4   3        6.50        5.24      1.65 o
   7   4   3       50.80       51.81      2.94 o
   8   4   3        1.29       -0.96      1.52 o
   9   4   3      145.83      139.63      4.44 o
  10   4   3      103.96       80.88      3.98 o
  11   4   3      371.94      350.30      9.49 o
  12   4   3       17.88       20.53      3.39 o
  13   4   3       13.02        4.09      2.81 o
  14   4   3        8.01        4.28      4.48 o
  15   4   3        0.83        1.76      4.24 o
  16   4   3        5.91       -1.35      3.74 o
 -17   5   3        3.23        2.64      4.72 o
 -16   5   3       14.51       13.48      6.09 o
 -15   5   3       12.60       13.85      4.63 o
 -14   5   3        1.28       -1.58      3.68 o
 -13   5   3       24.18       23.54      4.88 o
 -12   5   3       97.84       98.59     14.40 o
 -11   5   3      169.33      186.32      7.39 o
 -10   5   3     1050.03     1029.36     16.57 o
  -9   5   3      153.96      160.07      6.24 o
  -8   5   3        9.75        3.99      1.71 o
  -7   5   3       50.74       51.22      2.44 o
  -6   5   3        1.59        1.67      1.36 o
  -5   5   3        5.00        4.35      1.37 o
  -4   5   3      288.55      277.72      4.90 o
  -3   5   3      169.90      173.61      4.25 o
  -2   5   3       50.93       55.02      2.54 o
  -1   5   3        6.86        5.62      1.29 o
   0   5   3      161.80      144.69      3.39 o
   1   5   3       18.91       18.12      1.67 o
   2   5   3       59.42       57.96      2.56 o
   3   5   3      356.86      365.43      6.52 o
   4   5   3       19.17       23.90      2.30 o
   5   5   3       42.60       48.49      3.17 o
   6   5   3        0.48        3.35      2.00 o
   7   5   3      245.55      250.84      6.84 o
   8   5   3      122.82      121.23      4.89 o
   9   5   3      299.92      289.58      7.59 o
  10   5   3       60.29       61.96      4.43 o
  11   5   3        1.39       -2.22      2.96 o
  12   5   3        0.21       -1.35      3.01 o
  13   5   3        5.43        1.32      4.57 o
  14   5   3        1.37       -1.70      4.24 o
  15   5   3        3.22        9.45      5.42 o
 -16   6   3        0.68        1.82      3.94 o
 -15   6   3        0.07        1.81      3.78 o
 -14   6   3       11.54       13.97      4.27 o
 -13   6   3       14.10       23.26      4.64 o
 -12   6   3       20.05       35.26      5.23 o
 -11   6   3        1.22        4.13      3.63 o
 -10   6   3        4.41        4.92      3.46 o
  -9   6   3        7.05        8.24      3.08 o
  -8   6   3        5.25        7.67      2.53 o
  -7   6   3      115.74      116.28      4.13 o
  -6   6   3      322.54      324.87      6.35 o
  -5   6   3       74.12       79.48      3.15 o
  -4   6   3      132.29      136.12      4.07 o
  -3   6   3      217.24      215.18      5.58 o
  -2   6   3        5.91        1.54      1.82 o
  -1   6   3       41.90       42.46      2.20 o
   0   6   3       63.61       62.66      2.62 o
   1   6   3      184.20      193.14      5.63 o
   2   6   3       94.15      100.08      3.82 o
   3   6   3        0.83       -0.32      1.72 o
   4   6   3       21.14       18.71      2.43 o
   5   6   3        0.66        1.51      1.94 o
   6   6   3       30.14       26.18      3.22 o
   7   6   3      209.56      196.98      7.96 o
   8   6   3       50.43       50.57      3.85 o
   9   6   3        2.30       -2.51      3.86 o
  10   6   3       11.71        8.42      5.71 o
  11   6   3       69.23       59.54      6.41 o
  12   6   3        6.93       -0.85      3.95 o
  13   6   3       12.82       10.86      5.61 o
  14   6   3       12.82        6.78      7.86 o
 -14   7   3       14.83       13.88      4.93 o
 -13   7   3       70.23       73.37      6.82 o
 -12   7   3       56.41       49.56      5.94 o
 -11   7   3       36.84       39.12      7.79 o
 -10   7   3       77.97       61.28      6.67 o
  -9   7   3        0.00       -3.32      3.32 o
  -8   7   3       99.43       89.66      6.37 o
  -7   7   3      276.00      294.06      9.25 o
  -6   7   3      163.35      170.36      8.14 o
  -5   7   3       44.21       36.18      3.31 o
  -4   7   3       18.26       13.48      3.05 o
  -3   7   3      160.59      178.04      5.65 o
  -2   7   3       31.80       31.96      3.02 o
  -1   7   3       85.41       85.50      4.07 o
   0   7   3        6.02        7.03      1.92 o
   1   7   3        4.85        4.58      1.85 o
   2   7   3        0.01       -1.60      1.80 o
   3   7   3       85.76       74.40      3.78 o
   4   7   3       21.41       22.64      2.83 o
   5   7   3        6.87        5.55      2.38 o
   6   7   3        4.31        5.24      2.45 o
   7   7   3        0.35        0.00      2.43 o
   8   7   3        1.10        0.55      2.55 o
   9   7   3        6.67       11.74      3.57 o
  10   7   3        8.55        3.46      4.89 o
  11   7   3       14.58       16.14      5.85 o
  12   7   3        8.28        7.52      5.58 o
 -12   8   3        1.32        3.31      4.46 o
 -11   8   3        0.20        2.43      4.10 o
 -10   8   3        0.77        5.74      4.21 o
  -9   8   3        4.73        3.48      3.91 o
  -8   8   3        0.07        0.05      3.70 o
  -7   8   3        0.29       -1.25      3.44 o
  -6   8   3       24.94       28.49      5.37 o
  -5   8   3       10.14       18.16      3.78 o
  -4   8   3       65.33       75.66      5.43 o
  -3   8   3       18.34        9.39      2.84 o
  -2   8   3       91.07       91.48      4.60 o
  -1   8   3        8.19        7.71      2.58 o
   0   8   3        0.23        1.38      2.49 o
   1   8   3        1.16        2.92      2.65 o
   2   8   3        6.25        6.04      2.85 o
   3   8   3       35.61       30.26      3.91 o
   4   8   3        0.55       -0.32      2.89 o
   5   8   3       20.79       15.81      3.46 o
   6   8   3       13.68       11.36      3.68 o
   7   8   3       46.26       46.29      7.82 o
   8   8   3       16.41       16.51      4.89 o
   9   8   3        1.10        7.12      4.30 o
  10   8   3        3.55        1.10      4.10 o
  -9   9   3       11.74       19.29      6.21 o
  -8   9   3        0.03        4.49      4.47 o
  -7   9   3       21.84       20.73      5.06 o
  -6   9   3        0.75        6.83      4.28 o
  -5   9   3       34.08       46.95     10.81 o
  -4   9   3       40.94       44.92      5.04 o
  -3   9   3        1.76        6.63      3.81 o
  -2   9   3        2.18        2.92      3.42 o
  -1   9   3       34.55       30.37      5.20 o
   0   9   3        2.78       -0.08      3.21 o
   1   9   3       15.09       20.19      4.38 o
   2   9   3        0.84       -2.95      2.95 o
   3   9   3        2.78        2.27      3.58 o
   4   9   3        0.10       -2.58      3.57 o
   5   9   3        4.44        5.17      4.00 o
   6   9   3       14.45       19.70      5.34 o
   7   9   3        2.07       -2.53      4.18 o
 -20   0   4        4.83       11.47      5.76 o
 -18   0   4        0.79        4.53      5.38 o
 -16   0   4       12.58       17.94      5.01 o
 -14   0   4      332.09      324.41     12.85 o
 -12   0   4        8.77        8.69      2.00 o
 -10   0   4      192.62      265.32      7.25 o
  -8   0   4      753.84      748.46     12.62 o
  -6   0   4     1074.27      991.78     27.42 o
  -4   0   4     2039.03     2072.90     62.14 o
  -2   0   4    10771.95    10840.85    136.09 o
   0   0   4      728.34      682.25      8.85 o
   2   0   4       53.20       42.77      2.39 o
   4   0   4        7.99        7.31      1.64 o
   6   0   4      225.64      234.24      6.88 o
   8   0   4      165.74      159.59      6.02 o
  10   0   4       37.46       32.46      4.04 o
  12   0   4      122.80      127.68      5.66 o
  14   0   4       53.61       55.22      6.80 o
  16   0   4        0.10        4.72      6.23 o
  18   0   4       31.63       25.40      8.88 o
 -20   1   4       25.98       26.87     11.47 o
 -19   1   4       45.17       38.06      5.18 o
 -18   1   4      291.64      317.33     11.85 o
 -17   1   4        0.20       -2.64      2.92 o
 -16   1   4       58.05       64.42      5.12 o
 -15   1   4        4.90        6.38      2.45 o
 -14   1   4      183.10      182.20      7.10 o
 -13   1   4       94.14       98.76      4.04 o
 -12   1   4        1.25        0.71      1.25 o
 -11   1   4        2.41        2.19      0.93 o
 -10   1   4      246.78      241.26      4.30 o
  -9   1   4        0.88        0.06      0.76 o
  -8   1   4       82.79       94.81      2.01 o
  -7   1   4      120.97      125.35      3.25 o
  -6   1   4      148.52      157.08      2.10 o
  -5   1   4     1467.08     1503.76     15.08 o
  -4   1   4        4.44        5.02      0.47 o
  -3   1   4       47.84       61.74      1.04 o
  -2   1   4      674.93      597.08      5.22 o
  -1   1   4     2042.52     1922.58     14.76 o
   0   1   4      567.54      592.55      5.61 o
   1   1   4     1774.78     1765.51     16.40 o
   2   1   4        1.40        3.84      0.69 o
   3   1   4      729.56      730.63      8.14 o
   4   1   4     1251.55     1170.91     16.57 o
   5   1   4        3.06        5.78      1.09 o
   6   1   4        5.39        5.24      1.14 o
   7   1   4       44.90       45.81      2.28 o
   8   1   4       27.29       33.79      2.10 o
   9   1   4        0.63        1.46      1.31 o
  10   1   4        3.51        4.87      1.65 o
  11   1   4       57.70       51.42      3.03 o
  12   1   4       77.86       69.71      3.45 o
  13   1   4        9.31        5.96      4.04 o
  14   1   4        8.64       11.82      4.52 o
  15   1   4        0.94        4.99      6.75 o
  16   1   4       13.76        7.89      4.64 o
  17   1   4        0.24       -1.31      4.36 o
 -20   2   4       12.57       16.79      3.91 o
 -19   2   4       14.18       13.52      3.64 o
 -18   2   4        9.86        9.86      3.27 o
 -17   2   4       20.58       15.24      3.26 o
 -16   2   4        8.63        8.55      3.82 o
 -15   2   4       68.49       60.86      4.20 o
 -14   2   4       23.24       21.20      1.89 o
 -13   2   4       22.51       21.00      1.74 o
 -12   2   4       10.51       10.54      1.27 o
 -11   2   4       49.82       37.81      1.82 o
 -10   2   4        5.17        5.41      0.91 o
  -9   2   4      167.30      172.15      3.97 o
  -8   2   4       48.30       57.27      1.82 o
  -7   2   4     2789.71     3051.29     29.90 o
  -6   2   4      158.15      177.59      2.83 o
  -5   2   4     2607.07     2703.86     27.05 o
  -4   2   4     1294.40     1302.74     13.70 o
  -3   2   4      739.97      707.18      7.22 o
  -2   2   4       95.20       93.16      1.81 o
  -1   2   4     1018.52      999.46      8.62 o
   0   2   4     1175.37     1115.04     10.42 o
   1   2   4       10.85       12.11      0.83 o
   2   2   4      144.84      144.68      2.48 o
   3   2   4     3931.22     4017.78     40.14 o
   4   2   4      120.91      113.93      2.87 o
   5   2   4     1249.18     1271.00     16.80 o
   6   2   4       44.10       46.39      2.98 o
   7   2   4        1.98        0.69      1.29 o
   8   2   4       94.97       85.15      3.37 o
   9   2   4        1.53        1.43      1.50 o
  10   2   4       42.55       44.27      2.82 o
  11   2   4      142.15      141.52      4.77 o
  12   2   4       21.66       13.23      2.59 o
  13   2   4       11.42       11.98      3.07 o
  14   2   4       50.44       38.81      5.88 o
  15   2   4       11.95        1.34      4.04 o
  16   2   4       21.07       35.20      6.42 o
  17   2   4        2.04       -4.45      6.92 o
 -19   3   4        3.02        2.98      3.88 o
 -18   3   4        6.73        4.74      4.37 o
 -17   3   4       24.14       19.37      4.42 o
 -16   3   4       51.79       54.01      5.38 o
 -15   3   4       99.66      103.08      6.66 o
 -14   3   4       18.41       18.90      4.02 o
 -13   3   4      543.55      569.85     13.05 o
 -12   3   4      395.39      379.36      5.89 o
 -11   3   4       21.60       30.57      3.09 o
 -10   3   4        7.55        3.86      1.00 o
  -9   3   4      129.71      153.32      2.88 o
  -8   3   4      406.06      406.83      6.58 o
  -7   3   4       15.30       14.29      1.17 o
  -6   3   4      357.88      369.28      4.90 o
  -5   3   4      187.07      216.28      3.27 o
  -4   3   4      318.68      321.40      4.68 o
  -3   3   4       14.91       14.21      1.03 o
  -2   3   4       40.82       42.06      1.46 o
  -1   3   4      417.18      419.02      5.18 o
   0   3   4        0.77        1.70      0.91 o
   1   3   4     1560.01     1596.28     15.51 o
   2   3   4       44.74       40.49      1.90 o
   3   3   4      600.74      597.34      8.36 o
   4   3   4        0.02        0.74      1.04 o
   5   3   4      957.14     1000.33     11.99 o
   6   3   4        6.87        2.24      1.28 o
   7   3   4        1.33        1.54      1.41 o
   8   3   4        4.83        4.34      2.01 o
   9   3   4       37.83       33.18      2.75 o
  10   3   4        7.87        5.55      2.15 o
  11   3   4      185.15      203.06      5.96 o
  12   3   4       22.62       27.16      3.65 o
  13   3   4       18.92       12.55      6.05 o
  14   3   4        0.15        4.98      4.93 o
  15   3   4       11.23       21.79      5.54 o
  16   3   4        4.83        1.01      4.64 o
  17   3   4        4.65        3.08      5.05 o
 -19   4   4        3.08        2.28      4.40 o
 -18   4   4        0.02       -4.41      4.41 o
 -17   4   4       17.45       21.98      4.96 o
 -16   4   4        6.48        6.99      3.94 o
 -15   4   4        0.55       -2.39      4.96 o
 -14   4   4       37.64       29.00      4.61 o
 -13   4   4        3.40       -0.18      3.35 o
 -12   4   4        0.73        2.17      2.26 o
 -11   4   4        0.12        1.01      1.96 o
 -10   4   4        0.17       -0.36      1.26 o
  -9   4   4      352.13      356.16      5.85 o
  -8   4   4        0.35       -0.16      1.08 o
  -7   4   4      371.84      328.58      5.48 o
  -6   4   4       70.26       71.17      2.24 o
  -5   4   4      226.03      240.11      3.75 o
  -4   4   4       26.81       26.38      1.27 o
  -3   4   4      861.01      861.06      8.95 o
  -2   4   4      369.75      404.12      5.46 o
  -1   4   4      167.98      164.21      3.18 o
   0   4   4      192.30      187.96      3.41 o
   1   4   4      554.97      579.68      7.91 o
   2   4   4       16.06       21.42      1.80 o
   3   4   4        5.72        4.58      1.52 o
   4   4   4       54.90       64.12      2.89 o
   5   4   4       83.26       60.05      3.79 o
   6   4   4      119.52      132.20      4.54 o
   7   4   4       80.42       77.68      3.71 o
   8   4   4       20.42       19.27      2.54 o
   9   4   4      753.87      758.66     13.43 o
  10   4   4       33.65       24.29      2.73 o
  11   4   4       66.96       65.86      4.01 o
  12   4   4      161.65      153.31      6.38 o
  13   4   4       17.21       11.18      3.12 o
  14   4   4        2.92       -0.40      5.01 o
  15   4   4        0.01        0.06      3.70 o
  16   4   4        0.00       -1.25      4.58 o
 -18   5   4        0.07        3.31      4.60 o
 -17   5   4        2.87        2.19      4.37 o
 -16   5   4        0.01       -3.53      3.69 o
 -15   5   4       10.82       12.94      4.52 o
 -14   5   4       12.97       11.40      4.46 o
 -13   5   4      259.95      251.13     12.92 o
 -12   5   4      122.24      115.91      6.61 o
 -11   5   4      242.30      248.20      7.53 o
 -10   5   4      384.33      388.16      9.76 o
  -9   5   4       74.04       72.43      2.94 o
  -8   5   4       65.51       58.26      2.44 o
  -7   5   4       81.74       75.95      2.72 o
  -6   5   4       74.54       81.72      2.73 o
  -5   5   4        0.00       -1.15      1.15 o
  -4   5   4      108.74      110.36      3.55 o
  -3   5   4       33.72       31.50      2.09 o
  -2   5   4       62.78       54.58      2.61 o
  -1   5   4       89.00       92.95      3.97 o
   0   5   4      104.20      109.87      2.94 o
   1   5   4      693.95      739.70      9.78 o
   2   5   4       40.26       39.65      2.25 o
   3   5   4       22.47       28.14      2.74 o
   4   5   4       17.46       13.65      2.65 o
   5   5   4       31.81       39.77      3.09 o
   6   5   4       32.30       33.80      3.19 o
   7   5   4       40.97       51.07      3.65 o
   8   5   4       23.03       33.24      3.34 o
   9   5   4       52.24       50.13      4.23 o
  10   5   4       65.19       65.34      4.62 o
  11   5   4        4.91        2.47      3.23 o
  12   5   4        1.98       -3.03      3.03 o
  13   5   4       18.76       14.98      5.53 o
  14   5   4        0.02        5.80      4.87 o
  15   5   4        4.38        5.62      8.55 o
 -16   6   4        8.04       15.58      4.74 o
 -15   6   4        0.40       -3.10      3.34 o
 -14   6   4       30.89       31.66      4.85 o
 -13   6   4        6.98        7.90      3.85 o
 -12   6   4        0.14       -2.86      3.24 o
 -11   6   4       68.77       55.47      5.46 o
 -10   6   4       20.79       28.47      6.66 o
  -9   6   4       13.52       22.39      5.41 o
  -8   6   4       55.60       61.93      3.86 o
  -7   6   4        0.45        0.63      2.14 o
  -6   6   4        1.47        0.85      1.55 o
  -5   6   4        0.07        0.28      1.81 o
  -4   6   4      162.48      158.76      4.88 o
  -3   6   4       21.31       28.96      3.19 o
  -2   6   4       55.04       53.87      3.14 o
  -1   6   4      178.96      178.45      5.14 o
   0   6   4      116.72      119.59      3.57 o
   1   6   4       13.30       13.47      2.03 o
   2   6   4       60.54       58.27      3.03 o
   3   6   4       22.78       18.52      2.30 o
   4   6   4       34.99       36.24      2.84 o
   5   6   4      208.54      207.44      7.98 o
   6   6   4       67.53       65.77      4.10 o
   7   6   4      427.53      410.38      9.72 o
   8   6   4       28.90       30.73      4.31 o
   9   6   4        0.41       -1.99      2.81 o
  10   6   4       26.98       18.53      4.11 o
  11   6   4        6.25        3.09      3.50 o
  12   6   4       27.81       20.40      4.46 o
  13   6   4        7.09       -0.32      5.26 o
  14   6   4        0.45        7.40      5.54 o
 -14   7   4        0.06        0.06      3.90 o
 -13   7   4       58.39       69.90      6.58 o
 -12   7   4       52.47       68.36      9.79 o
 -11   7   4        8.60        5.51      3.92 o
 -10   7   4       14.73       18.68      4.37 o
  -9   7   4       15.06       19.29      4.47 o
  -8   7   4       88.88      106.85      6.81 o
  -7   7   4      158.93      159.12      6.13 o
  -6   7   4       40.58       34.28      3.71 o
  -5   7   4       82.00       69.57      3.98 o
  -4   7   4       28.67       27.79      3.07 o
  -3   7   4       41.35       48.18      3.46 o
  -2   7   4       41.45       38.60      3.29 o
  -1   7   4       85.57       71.54      5.72 o
   0   7   4       18.15       19.39      2.18 o
   1   7   4        0.04       -1.67      1.67 o
   2   7   4       16.24       15.33      2.36 o
   3   7   4        2.02        2.94      1.95 o
   4   7   4       10.09       12.91      2.44 o
   5   7   4        2.27        0.80      2.14 o
   6   7   4        3.45        3.46      2.33 o
   7   7   4        5.01        2.84      2.67 o
   8   7   4       10.77       14.64      3.25 o
   9   7   4        0.55       -2.58      3.34 o
  10   7   4       21.19       17.66      4.76 o
  11   7   4        0.49       -0.40      3.84 o
  12   7   4        7.65        9.34      7.37 o
 -12   8   4        1.41        0.97      4.10 o
 -11   8   4        1.26        4.50      4.32 o
 -10   8   4        0.01        1.53      3.77 o
  -9   8   4        5.71        3.93      4.03 o
  -8   8   4        6.65       12.15      4.22 o
  -7   8   4        1.42        3.84      3.86 o
  -6   8   4        0.48        4.22      3.75 o
  -5   8   4        2.79        1.38      2.89 o
  -4   8   4       43.46       38.75      3.97 o
  -3   8   4        5.17        5.45      2.85 o
  -2   8   4       10.87       11.97      2.91 o
  -1   8   4       51.99       46.02      3.82 o
   0   8   4        7.61        7.92      2.69 o
   1   8   4       17.41       17.86      3.82 o
   2   8   4        1.86       -0.20      2.73 o
   3   8   4       53.64       45.50      5.31 o
   4   8   4       33.72       40.09      4.23 o
   5   8   4        0.01       -2.44      2.75 o
   6   8   4        5.04        2.96      3.73 o
   7   8   4        9.39       12.95      4.15 o
   8   8   4        0.56       -3.94      3.94 o
   9   8   4        4.96        1.77      4.18 o
  -9   9   4        0.21       -2.07      5.43 o
  -8   9   4        3.85        5.72      4.35 o
  -7   9   4       14.47       11.76      4.84 o
  -6   9   4        6.02        3.60      3.99 o
  -5   9   4       65.46       58.86      6.29 o
  -4   9   4        0.12        2.30      4.03 o
  -3   9   4       19.14       16.14      4.26 o
  -2   9   4        6.23        9.18      3.62 o
  -1   9   4        3.39        3.72      3.30 o
   0   9   4        0.37        2.29      3.70 o
   1   9   4        5.20        2.19      3.25 o
   2   9   4       16.83       21.00      5.03 o
   3   9   4        0.00       -3.59      3.72 o
   4   9   4        0.00        3.70      3.85 o
   5   9   4       12.38       10.75      4.32 o
   6   9   4        0.01       -1.90      4.22 o
 -19   0   5      120.83      148.47     11.57 o
 -17   0   5       69.32       85.52      7.89 o
 -15   0   5       73.40       59.23      4.58 o
 -13   0   5      274.31      283.40      8.46 o
 -11   0   5      145.28      147.74      4.92 o
  -9   0   5      859.91      830.37     15.30 o
  -7   0   5      722.45      742.88     21.47 o
  -5   0   5       19.70       17.35      0.97 o
  -3   0   5     4967.50     4885.02     56.36 o
  -1   0   5     1125.64     1208.04     14.92 o
   1   0   5     2655.88     2717.32     38.60 o
   3   0   5      191.87      182.59      7.85 o
   5   0   5      711.32      739.37     18.57 o
   7   0   5      660.37      641.45     17.45 o
   9   0   5       46.16       41.54     10.65 o
  11   0   5        5.01        3.36      3.42 o
  13   0   5        5.19        5.69      3.20 o
  15   0   5        1.97       -2.36      5.52 o
  17   0   5       16.19        1.51      7.46 o
 -20   1   5        3.19        7.10      3.93 o
 -19   1   5      111.35      127.48      7.65 o
 -18   1   5        4.74        8.42      4.77 o
 -17   1   5        8.40        5.58      3.14 o
 -16   1   5      332.61      352.44     11.30 o
 -15   1   5      845.76      896.63     24.14 o
 -14   1   5       98.09       98.99      3.90 o
 -13   1   5      341.38      336.53     11.45 o
 -12   1   5        3.27        6.07      1.31 o
 -11   1   5        1.27        2.54      0.95 o
 -10   1   5        0.08       -0.79      0.79 o
  -9   1   5     1459.48     1602.90     17.26 o
  -8   1   5      569.82      598.19      7.94 o
  -7   1   5      506.08      542.70      6.88 o
  -6   1   5      552.58      589.24      7.01 o
  -5   1   5      204.19      179.72      2.33 o
  -4   1   5      554.75      588.24      5.15 o
  -3   1   5     2922.55     2838.02     25.80 o
  -2   1   5     1454.62     1583.78     12.92 o
  -1   1   5      531.92      557.93      6.38 o
   0   1   5     4503.93     4586.40     37.38 o
   1   1   5       32.89       49.83      1.45 o
   2   1   5      242.57      256.55      3.82 o
   3   1   5     1306.67     1397.71     17.92 o
   4   1   5      494.29      520.59      8.72 o
   5   1   5       27.68       22.16      2.23 o
   6   1   5       14.73       12.93      1.65 o
   7   1   5      133.15      122.44      3.93 o
   8   1   5       51.43       48.82      2.72 o
   9   1   5       52.45       66.56      3.66 o
  10   1   5      169.34      168.19      5.17 o
  11   1   5      137.46      130.00      4.74 o
  12   1   5       47.09       40.47      3.19 o
  13   1   5        0.84        0.56      2.51 o
  14   1   5       43.08       36.32      8.26 o
  15   1   5        1.90        6.19      4.41 o
  16   1   5       13.67       13.69      5.36 o
  17   1   5        5.51       11.35      5.41 o
 -20   2   5        0.33       -1.67      3.84 o
 -19   2   5       27.53       25.26      4.77 o
 -18   2   5       18.71       13.73      4.20 o
 -17   2   5        1.77       -1.49      2.85 o
 -16   2   5       39.97       34.63      3.49 o
 -15   2   5       84.24       86.64      6.91 o
 -14   2   5       96.44      107.62      3.49 o
 -13   2   5       13.81        8.10      1.75 o
 -12   2   5        9.37        6.58      1.35 o
 -11   2   5       70.19       82.50      2.08 o
 -10   2   5      541.78      512.21      6.14 o
  -9   2   5       36.22       51.42      1.53 o
  -8   2   5       38.06       36.38      1.47 o
  -7   2   5     2136.86     2228.28     31.13 o
  -6   2   5       10.26       18.47      1.14 o
  -5   2   5      112.19      131.98      2.40 o
  -4   2   5       11.52       14.59      0.84 o
  -3   2   5       37.89       35.60      1.19 o
  -2   2   5      133.48      142.25      2.17 o
  -1   2   5       23.12       24.48      0.97 o
   0   2   5        3.91        1.82      0.86 o
   1   2   5      613.71      620.32      7.56 o
   2   2   5     1342.80     1383.04     15.14 o
   3   2   5       74.00       88.75      2.87 o
   4   2   5       27.23       29.50      2.10 o
   5   2   5       16.16       18.26      1.93 o
   6   2   5      316.68      307.02      6.57 o
   7   2   5       29.52       32.65      2.39 o
   8   2   5       10.69        7.71      1.80 o
   9   2   5       62.13       63.99      3.31 o
  10   2   5       19.83       21.85      4.13 o
  11   2   5       15.49        7.03      2.20 o
  12   2   5       13.44       11.70      2.75 o
  13   2   5       14.48       14.08      3.22 o
  14   2   5        5.59        0.76      4.37 o
  15   2   5        0.01        1.41      4.29 o
  16   2   5        3.93        5.58      5.11 o
  17   2   5        1.40        3.84      5.03 o
 -19   3   5       29.32       37.12      7.74 o
 -18   3   5       30.20       23.97      4.57 o
 -17   3   5        7.41        9.32      3.80 o
 -16   3   5       15.63        9.90      3.74 o
 -15   3   5      159.13      137.77     12.26 o
 -14   3   5      125.69      128.94      5.30 o
 -13   3   5      534.19      545.98      9.54 o
 -12   3   5       23.66       23.48      1.71 o
 -11   3   5        1.24        1.04      1.01 o
 -10   3   5      333.70      316.04      5.02 o
  -9   3   5      160.73      184.21      3.03 o
  -8   3   5       81.09       69.28      1.87 o
  -7   3   5     1181.22     1229.81     12.74 o
  -6   3   5      749.26      731.98      8.82 o
  -5   3   5      356.34      320.47      6.54 o
  -4   3   5      444.84      476.25      5.69 o
  -3   3   5      273.87      260.22      3.78 o
  -2   3   5       87.45       79.39      2.02 o
  -1   3   5      942.15      979.19     10.78 o
   0   3   5      151.13      139.44      2.63 o
   1   3   5      857.24      963.14     10.76 o
   2   3   5     1559.05     1610.22     18.85 o
   3   3   5      235.44      232.93      4.62 o
   4   3   5     1010.74     1038.08     12.43 o
   5   3   5       41.57       43.54      2.28 o
   6   3   5       38.80       34.21      2.40 o
   7   3   5       37.56       47.38      2.97 o
   8   3   5        6.89        4.77      1.88 o
   9   3   5       26.21       34.07      2.91 o
  10   3   5      174.85      172.62      5.61 o
  11   3   5       28.43       26.52      3.03 o
  12   3   5        7.57        7.49      3.97 o
  13   3   5       29.58       20.79      3.62 o
  14   3   5       17.10       13.20      5.25 o
  15   3   5        5.96       -2.48     11.50 o
  16   3   5       14.75       14.91      5.94 o
 -19   4   5        3.70        0.54      5.45 o
 -18   4   5       12.55       14.83      5.10 o
 -17   4   5        0.91       -0.65      3.61 o
 -16   4   5        7.99       13.50      4.23 o
 -15   4   5       13.04       21.53      4.41 o
 -14   4   5      280.60      280.90     11.00 o
 -13   4   5        1.13       -1.89      3.06 o
 -12   4   5       33.77       23.08      2.59 o
 -11   4   5       11.31        9.41      1.63 o
 -10   4   5      111.14      119.20      3.17 o
  -9   4   5       94.52       91.52      2.75 o
  -8   4   5       39.18       31.68      1.69 o
  -7   4   5        2.62        3.27      1.17 o
  -6   4   5        0.15       -1.02      1.02 o
  -5   4   5       98.37      106.26      2.35 o
  -4   4   5      173.47      179.22      3.37 o
  -3   4   5      415.10      400.68      5.76 o
  -2   4   5      319.36      320.83      5.31 o
  -1   4   5      338.01      381.07      5.95 o
   0   4   5       59.97       80.25      2.82 o
   1   4   5        0.03        0.16      1.19 o
   2   4   5      134.34      140.60      4.04 o
   3   4   5        1.33       -0.18      1.56 o
   4   4   5       29.32       32.14      2.64 o
   5   4   5       36.01       36.36      2.82 o
   6   4   5      540.92      561.11     10.67 o
   7   4   5       62.26       60.92      3.54 o
   8   4   5        1.91        3.81      2.02 o
   9   4   5       96.58       88.94      4.01 o
  10   4   5       15.93       21.09      3.05 o
  11   4   5       46.04       41.39      3.64 o
  12   4   5        4.84        5.09      2.91 o
  13   4   5        0.29       -0.49      3.54 o
  14   4   5       41.65       36.22      5.49 o
  15   4   5        1.28       -2.04      5.10 o
 -18   5   5        3.66        0.37      4.20 o
 -17   5   5        1.65        0.27      4.22 o
 -16   5   5       24.28       25.05      5.09 o
 -15   5   5       12.60        7.51      3.61 o
 -14   5   5       69.07       79.15      5.84 o
 -13   5   5       51.47       45.91      7.21 o
 -12   5   5        2.64        6.59      3.40 o
 -11   5   5      116.89      132.61      9.87 o
 -10   5   5      267.68      265.63      6.94 o
  -9   5   5        0.04       -1.08      1.52 o
  -8   5   5       99.73      102.37      3.03 o
  -7   5   5      273.48      273.21      6.34 o
  -6   5   5      357.57      362.50      5.77 o
  -5   5   5       19.47       17.94      1.96 o
  -4   5   5       41.50       40.55      2.39 o
  -3   5   5      121.23      121.23      3.72 o
  -2   5   5      195.41      208.20      6.96 o
  -1   5   5        5.51        5.36      1.67 o
   0   5   5      230.57      238.50      4.75 o
   1   5   5       14.41       16.62      1.99 o
   2   5   5       15.24       15.17      2.31 o
   3   5   5      296.17      325.79      7.63 o
   4   5   5      102.93      103.44      4.41 o
   5   5   5        2.99       -1.04      1.88 o
   6   5   5       30.66       15.71      2.68 o
   7   5   5        0.32        1.35      2.24 o
   8   5   5        4.19        3.42      2.47 o
   9   5   5        0.09        0.97      2.38 o
  10   5   5       68.90       66.09      4.74 o
  11   5   5        0.39       -0.60      3.08 o
  12   5   5       25.97       28.10      4.45 o
  13   5   5        0.81       -4.37      4.37 o
  14   5   5        1.14        5.37      5.08 o
 -16   6   5       12.42       15.21      4.39 o
 -15   6   5        8.98       10.99      4.17 o
 -14   6   5        1.09        6.41      3.76 o
 -13   6   5        0.43       -3.06      3.06 o
 -12   6   5       18.23       17.32      4.15 o
 -11   6   5        3.37        3.14      4.95 o
 -10   6   5      173.21      158.69      6.56 o
  -9   6   5       19.89       25.01      3.70 o
  -8   6   5        2.47        1.24      2.35 o
  -7   6   5        0.05       -0.67      1.55 o
  -6   6   5       16.73       11.19      2.64 o
  -5   6   5       62.62       65.20      3.99 o
  -4   6   5       54.63       52.76      3.19 o
  -3   6   5        6.43        9.21      2.12 o
  -2   6   5        2.88       -0.72      1.74 o
  -1   6   5      103.38      104.65      4.13 o
   0   6   5       10.46       11.37      1.68 o
   1   6   5       27.32       26.13      2.09 o
   2   6   5        1.86        1.72      1.70 o
   3   6   5       33.47       31.15      2.63 o
   4   6   5       32.20       25.08      3.98 o
   5   6   5        0.00       -0.89      2.32 o
   6   6   5        0.65       -2.09      2.26 o
   7   6   5       28.47       28.51      3.45 o
   8   6   5        1.29        1.19      2.58 o
   9   6   5        1.56        1.83      2.98 o
  10   6   5       20.75       12.62      6.36 o
  11   6   5        1.12       -3.36      3.36 o
  12   6   5        6.90        9.96      5.89 o
  13   6   5        4.02        1.69      8.41 o
 -15   7   5        0.66        0.80      7.08 o
 -14   7   5       19.65       18.37      4.83 o
 -13   7   5        0.33        3.10      5.16 o
 -12   7   5       24.66       21.08      4.82 o
 -11   7   5       47.92       69.07      6.26 o
 -10   7   5      129.27      135.17      8.41 o
  -9   7   5       14.39       11.45      3.99 o
  -8   7   5       19.05       12.91      3.44 o
  -7   7   5        6.03        3.89      2.76 o
  -6   7   5      174.80      196.94      7.05 o
  -5   7   5        4.06       -0.28      2.54 o
  -4   7   5      187.02      185.09      6.54 o
  -3   7   5        0.41       -2.06      2.10 o
  -2   7   5      136.63      147.75      5.26 o
  -1   7   5        0.16       -1.20      2.08 o
   0   7   5       46.30       50.75      3.57 o
   1   7   5        1.84        2.01      1.70 o
   2   7   5       67.79       71.22      3.97 o
   3   7   5       30.66       33.76      2.94 o
   4   7   5       11.00        9.91      2.53 o
   5   7   5       23.61       25.45      2.97 o
   6   7   5        1.97        2.69      2.35 o
   7   7   5        8.85       12.61      3.11 o
   8   7   5       22.88       23.71      4.20 o
   9   7   5        2.00        0.09      3.77 o
  10   7   5       29.89       38.02     11.09 o
  11   7   5        0.14       -3.84      3.84 o
 -12   8   5       50.71       57.14     10.13 o
 -11   8   5       23.56       22.85      5.35 o
 -10   8   5        5.54       13.44      4.64 o
  -9   8   5        0.03        6.53      4.01 o
  -8   8   5        0.25       -3.46      3.61 o
  -7   8   5       21.80       18.37      4.02 o
  -6   8   5       23.08       23.68      4.04 o
  -5   8   5        0.16        1.77      3.30 o
  -4   8   5      115.68      123.21      6.54 o
  -3   8   5        2.03       -2.08      2.89 o
  -2   8   5       24.92       30.00      3.84 o
  -1   8   5        0.75       -2.54      2.54 o
   0   8   5       12.42       10.36      2.85 o
   1   8   5        0.01       -1.64      2.46 o
   2   8   5       77.00       73.98      4.99 o
   3   8   5        0.67        1.11      2.87 o
   4   8   5        0.27        1.25      2.93 o
   5   8   5       10.35        4.11      3.11 o
   6   8   5        3.27        5.99      3.83 o
   7   8   5       31.73       28.10      4.74 o
   8   8   5        0.88       -1.90      4.02 o
   9   8   5        0.87        1.14      4.22 o
  -8   9   5       45.58       41.51      6.06 o
  -7   9   5        0.49        3.15      4.40 o
  -6   9   5       21.62       26.44      5.45 o
  -5   9   5        0.08        1.63      4.15 o
  -4   9   5        0.04        2.72      4.00 o
  -3   9   5        1.58        1.24      3.72 o
  -2   9   5      128.61      125.36      7.21 o
  -1   9   5        7.25       11.13      3.60 o
   0   9   5       20.13       19.31      4.54 o
   1   9   5       18.71       15.54      4.19 o
   2   9   5        0.38        4.06      3.78 o
   3   9   5       15.75       18.37      4.47 o
   4   9   5        0.00       -2.08      3.64 o
   5   9   5        4.14        6.54      3.98 o
 -20   0   6       68.35       78.29      8.41 o
 -18   0   6        2.90        1.75      4.25 o
 -16   0   6        8.20       10.11      2.96 o
 -14   0   6      263.94      268.21      8.28 o
 -12   0   6      208.91      217.87      6.75 o
 -10   0   6        2.43        1.99      0.83 o
  -8   0   6       38.17       38.20      3.12 o
  -6   0   6     3052.55     3087.76     43.77 o
  -4   0   6     4941.41     4920.52     56.81 o
  -2   0   6      648.69      754.91     10.84 o
   0   0   6      455.03      437.81      9.27 o
   2   0   6      100.43      106.83      3.65 o
   4   0   6      532.58      523.09     15.50 o
   6   0   6       34.84       39.55      4.14 o
   8   0   6      225.32      225.26      9.39 o
  10   0   6        6.83        5.94      3.63 o
  12   0   6      127.40      137.52      8.61 o
  14   0   6       29.67       33.05      8.55 o
  16   0   6       14.33       31.50      9.54 o
 -20   1   6        2.16        1.12      2.84 o
 -19   1   6        9.28        9.24      3.45 o
 -18   1   6       12.61        5.32      3.19 o
 -17   1   6       19.62       22.51      6.89 o
 -16   1   6      112.23      109.27      4.91 o
 -15   1   6        0.06       -1.76      1.76 o
 -14   1   6       85.92       88.15      3.48 o
 -13   1   6        2.10       -0.03      1.17 o
 -12   1   6      125.39      134.74      3.74 o
 -11   1   6       65.65       72.15      1.82 o
 -10   1   6      576.22      646.23      8.10 o
  -9   1   6       68.90       61.35      1.67 o
  -8   1   6      810.07      789.94     13.88 o
  -7   1   6        2.52        2.93      0.64 o
  -6   1   6      667.21      585.76      7.17 o
  -5   1   6     3879.65     4052.86     37.94 o
  -4   1   6      458.27      477.33      5.64 o
  -3   1   6     3167.91     3186.80     30.45 o
  -2   1   6      222.24      232.88      2.95 o
  -1   1   6       44.30       39.59      1.24 o
   0   1   6      304.33      284.63      3.79 o
   1   1   6      109.96      112.38      2.57 o
   2   1   6      287.10      323.40      4.92 o
   3   1   6       53.11       54.31      2.68 o
   4   1   6      822.06      827.95     12.78 o
   5   1   6       20.07       16.46      1.85 o
   6   1   6       24.11       24.94      2.20 o
   7   1   6      115.71      116.05      4.07 o
   8   1   6        2.32        2.82      1.66 o
   9   1   6        2.63        5.31      1.91 o
  10   1   6      389.46      399.50      8.68 o
  11   1   6       35.49       41.20      3.27 o
  12   1   6       37.72       46.52      3.92 o
  13   1   6       66.85       77.14      5.40 o
  14   1   6       53.67       63.53      9.89 o
  15   1   6       15.68       21.66      5.78 o
  16   1   6        3.53        4.06      4.88 o
 -20   2   6       13.07        8.32      3.87 o
 -19   2   6        2.32        5.43      3.56 o
 -18   2   6       30.97       28.86      4.29 o
 -17   2   6       94.90       94.58      6.00 o
 -16   2   6       11.82        7.54      2.98 o
 -15   2   6       22.71       25.28      2.86 o
 -14   2   6       46.36       40.76      2.24 o
 -13   2   6        5.61        6.96      1.44 o
 -12   2   6       57.54       55.76      1.75 o
 -11   2   6       16.35       16.93      1.20 o
 -10   2   6       18.85       29.29      1.86 o
  -9   2   6      271.40      251.60      3.71 o
  -8   2   6        6.34        5.32      0.82 o
  -7   2   6       27.46       37.94      2.34 o
  -6   2   6      318.80      328.27      4.38 o
  -5   2   6      196.26      178.19      2.66 o
  -4   2   6      903.28      898.94      9.07 o
  -3   2   6        1.43        0.28      0.56 o
  -2   2   6        3.92        4.36      0.69 o
  -1   2   6      433.90      414.76      5.01 o
   0   2   6      155.63      161.09      2.55 o
   1   2   6      108.27      116.61      2.71 o
   2   2   6       57.96       46.59      2.18 o
   3   2   6      475.52      439.26      9.14 o
   4   2   6     1511.72     1522.25     19.83 o
   5   2   6     2309.71     2189.15     29.85 o
   6   2   6        6.45        3.91      1.66 o
   7   2   6        7.69        4.85      1.72 o
   8   2   6       11.56       11.59      2.11 o
   9   2   6       54.47       50.06      3.22 o
  10   2   6       28.30       27.90      3.18 o
  11   2   6       85.13       86.39      4.28 o
  12   2   6      104.54      104.36      5.96 o
  13   2   6        1.01        1.29      3.28 o
  14   2   6        4.07        1.85      6.66 o
  15   2   6        8.29        6.38      5.17 o
  16   2   6        2.28       -2.90      4.84 o
 -20   3   6        5.68       11.56      4.47 o
 -19   3   6        0.28        2.47      3.68 o
 -18   3   6        0.05       -0.20      3.64 o
 -17   3   6      101.15       94.91      6.39 o
 -16   3   6       26.50       23.51      3.97 o
 -15   3   6        5.83       10.80      3.33 o
 -14   3   6       82.55       70.56      3.45 o
 -13   3   6        0.81       -2.00      2.00 o
 -12   3   6      124.10      132.54      4.44 o
 -11   3   6      196.45      202.63      3.86 o
 -10   3   6       17.24       14.76      1.33 o
  -9   3   6      185.93      204.97      3.68 o
  -8   3   6      517.34      529.01      6.56 o
  -7   3   6      359.44      396.05      5.24 o
  -6   3   6      151.97      156.38      3.27 o
  -5   3   6      252.16      281.85      3.91 o
  -4   3   6      382.83      411.01      5.40 o
  -3   3   6      188.40      171.88      3.02 o
  -2   3   6        1.85        3.07      0.84 o
  -1   3   6      477.30      491.05      5.66 o
   0   3   6      313.88      324.58      4.88 o
   1   3   6        4.64        5.82      1.19 o
   2   3   6      357.87      390.82      6.44 o
   3   3   6     1808.57     1791.97     20.99 o
   4   3   6       35.30       26.63      2.01 o
   5   3   6      404.34      389.71      7.39 o
   6   3   6      385.27      368.36      7.97 o
   7   3   6       51.37       44.71      3.12 o
   8   3   6       65.53       66.91      3.83 o
   9   3   6        0.16       -1.95      1.95 o
  10   3   6       30.91       34.02      3.24 o
  11   3   6      116.86      111.67      5.53 o
  12   3   6        5.10        7.41      3.41 o
  13   3   6        3.85        2.21      3.10 o
  14   3   6        0.03       -4.03      4.03 o
  15   3   6        0.47        2.39      4.98 o
 -19   4   6        1.00       -0.32      3.96 o
 -18   4   6        1.30        5.43      4.04 o
 -17   4   6       10.47        8.49      4.04 o
 -16   4   6       13.38       15.48      4.10 o
 -15   4   6        7.50       11.99      3.83 o
 -14   4   6        0.05       -3.07      3.07 o
 -13   4   6       40.32       33.32      3.83 o
 -12   4   6        8.64        3.48      2.01 o
 -11   4   6      233.02      235.22      4.65 o
 -10   4   6       23.88       22.33      1.60 o
  -9   4   6        3.44        3.60      1.14 o
  -8   4   6        0.70       -0.13      0.98 o
  -7   4   6      188.49      177.71      3.51 o
  -6   4   6      115.56      114.33      2.85 o
  -5   4   6      117.78      126.09      3.17 o
  -4   4   6        2.38        2.43      1.18 o
  -3   4   6        2.08        0.06      1.07 o
  -2   4   6      145.57      137.52      4.10 o
  -1   4   6      332.24      337.78      5.32 o
   0   4   6        6.23        3.91      1.38 o
   1   4   6      148.77      142.49      4.16 o
   2   4   6      129.48      137.26      5.77 o
   3   4   6       28.34       25.12      2.49 o
   4   4   6        4.62        3.85      1.82 o
   5   4   6        4.59        1.86      1.99 o
   6   4   6      131.20      118.23      4.70 o
   7   4   6      815.28      767.41     12.56 o
   8   4   6        1.99        1.99      2.15 o
   9   4   6      108.61      115.21      4.61 o
  10   4   6       48.66       49.38      3.59 o
  11   4   6        1.54        1.82      2.51 o
  12   4   6        3.53        2.77      2.97 o
  13   4   6       22.67       28.26      5.08 o
  14   4   6        1.13       -0.63      4.07 o
  15   4   6        0.79       -0.71      4.35 o
 -18   5   6        0.16       -2.64      5.31 o
 -17   5   6       46.02       63.62      5.83 o
 -16   5   6       12.16       11.07      4.08 o
 -15   5   6       49.79       56.36      5.49 o
 -14   5   6        0.09        0.27      3.13 o
 -13   5   6       69.70       65.03      5.34 o
 -12   5   6       10.38        9.11      2.91 o
 -11   5   6        1.78       -2.34      2.45 o
 -10   5   6       17.76       11.59      3.11 o
  -9   5   6      111.24      113.61      4.11 o
  -8   5   6      304.90      322.59      5.33 o
  -7   5   6       95.66       96.22      3.04 o
  -6   5   6       35.48       36.44      2.34 o
  -5   5   6      146.57      161.91      4.26 o
  -4   5   6       97.64       94.91      3.33 o
  -3   5   6      414.89      460.06      7.76 o
  -2   5   6      111.64      117.41      4.05 o
  -1   5   6       52.57       50.26      2.88 o
   0   5   6       43.83       42.65      2.73 o
   1   5   6       12.81       11.40      2.05 o
   2   5   6       57.72       54.30      3.37 o
   3   5   6        9.69        6.39      2.17 o
   4   5   6       28.53       22.53      3.12 o
   5   5   6      154.58      168.96      8.10 o
   6   5   6       69.25       77.22      4.34 o
   7   5   6        9.99       12.27      2.81 o
   8   5   6       43.92       46.50      3.77 o
   9   5   6       89.96       88.81      4.84 o
  10   5   6        6.59        7.24      3.92 o
  11   5   6        0.34       -1.60      4.44 o
  12   5   6       12.29       10.68      4.06 o
  13   5   6        5.91        7.62      5.71 o
  14   5   6       12.34        9.17      9.42 o
 -16   6   6        2.72        3.82      3.73 o
 -15   6   6        0.07        1.60      3.61 o
 -14   6   6        1.06       -3.14      3.14 o
 -13   6   6        6.88        7.78      3.74 o
 -12   6   6        0.09        2.76      3.49 o
 -11   6   6        7.57       11.26      3.33 o
 -10   6   6       17.90       11.92      3.20 o
  -9   6   6       88.07       80.17      4.94 o
  -8   6   6      121.91      148.40      6.01 o
  -7   6   6       40.01       45.29      4.82 o
  -6   6   6      186.64      191.29      5.52 o
  -5   6   6        0.18        0.55      1.82 o
  -4   6   6        0.23       -0.15      1.83 o
  -3   6   6        2.01        1.60      1.78 o
  -2   6   6        0.68       -1.24      1.72 o
  -1   6   6       57.77       61.74      3.43 o
   0   6   6       14.99       12.24      2.31 o
   1   6   6       36.22       29.92      2.26 o
   2   6   6        4.89        3.91      1.97 o
   3   6   6       33.84       37.48      2.85 o
   4   6   6        7.95        9.09      2.73 o
   5   6   6      107.36      107.47      5.10 o
   6   6   6       21.61       17.97      3.15 o
   7   6   6        6.23        3.44      2.63 o
   8   6   6        0.16        0.32      2.57 o
   9   6   6       48.18       38.68      4.44 o
  10   6   6        3.00       -0.51      3.75 o
  11   6   6       31.18       35.82      6.02 o
  12   6   6        0.12        8.33      5.96 o
 -15   7   6        1.05       -1.04      6.09 o
 -14   7   6        3.87        7.38      4.21 o
 -13   7   6        2.71        6.39      3.88 o
 -12   7   6        7.53        8.74      4.14 o
 -11   7   6       17.41       11.61      4.26 o
 -10   7   6        5.60        3.50      4.79 o
  -9   7   6       93.56      103.64      5.87 o
  -8   7   6       43.20       41.66      5.42 o
  -7   7   6       27.81       29.85      4.01 o
  -6   7   6        7.77        4.18      2.71 o
  -5   7   6        7.12        4.77      2.70 o
  -4   7   6       14.47       15.77      2.80 o
  -3   7   6      206.57      226.98      6.43 o
  -2   7   6        3.12        3.34      2.36 o
  -1   7   6       23.89       20.83      2.91 o
   0   7   6        9.85        3.24      2.36 o
   1   7   6      119.80      113.71      4.93 o
   2   7   6        0.13        0.42      2.47 o
   3   7   6       32.40       31.96      3.71 o
   4   7   6        1.39       -0.08      2.12 o
   5   7   6       35.47       33.90      3.24 o
   6   7   6        0.02       -1.02      2.36 o
   7   7   6        7.08        6.45      3.88 o
   8   7   6       31.05       31.81      5.59 o
   9   7   6        0.15       -0.60      3.75 o
  10   7   6        0.42       -3.67      3.67 o
 -12   8   6        0.08        1.28      4.22 o
 -11   8   6        1.81        0.35      4.31 o
 -10   8   6       31.57       42.04      5.92 o
  -9   8   6       21.20       21.58      4.96 o
  -8   8   6        7.74        6.79      5.25 o
  -7   8   6        8.56        6.14      3.32 o
  -6   8   6        0.18       -0.14      3.05 o
  -5   8   6       14.78       12.70      3.58 o
  -4   8   6       42.69       43.18      4.30 o
  -3   8   6       26.40       27.34      3.77 o
  -2   8   6        1.14        5.60      3.06 o
  -1   8   6      177.89      191.98      7.30 o
   0   8   6       20.30       19.92      3.38 o
   1   8   6        6.76        4.44      3.47 o
   2   8   6        3.90        1.16      3.06 o
   3   8   6        8.98        9.87      3.91 o
   4   8   6        4.37        5.20      3.07 o
   5   8   6        8.99       16.59      3.67 o
   6   8   6        8.72       13.71      4.15 o
   7   8   6       34.05       36.99      5.80 o
   8   8   6        3.87        3.23      4.63 o
  -8   9   6        4.53       12.76      4.81 o
  -7   9   6       12.59       16.57      8.44 o
  -6   9   6        0.05       -3.09      4.31 o
  -5   9   6        3.68       -0.07      3.66 o
  -4   9   6       24.58       24.37      4.67 o
  -3   9   6       22.03       17.51      4.39 o
  -2   9   6        0.00       -1.15      3.37 o
  -1   9   6       11.86        6.51      3.68 o
   0   9   6       11.23       20.03      4.36 o
   1   9   6        4.02       -1.44      3.65 o
   2   9   6       17.53       26.50      4.77 o
   3   9   6        0.82        1.14      3.72 o
   4   9   6        0.06       -4.05      4.05 o
 -21   0   7       52.20       62.85      7.70 o
 -19   0   7       12.70       14.64      4.67 o
 -17   0   7        9.60       10.95      4.01 o
 -15   0   7      765.43      773.47     31.95 o
 -13   0   7      173.85      179.55      9.12 o
 -11   0   7       28.91       38.09      1.74 o
  -9   0   7      310.63      327.07     11.76 o
  -7   0   7      865.87      905.96     13.85 o
  -5   0   7       61.48       68.22      2.69 o
  -3   0   7      722.42      683.36     11.38 o
  -1   0   7      100.45      108.92      3.03 o
   1   0   7      608.03      694.57     12.27 o
   3   0   7     1815.26     1750.68     38.54 o
   5   0   7      497.81      484.10     14.42 o
   7   0   7       40.70       37.07      6.66 o
   9   0   7       33.89       34.43      9.02 o
  11   0   7      730.28      690.75     21.13 o
  13   0   7      282.13      291.89     12.06 o
  15   0   7        6.57       11.76      7.93 o
 -20   1   7        4.24        2.43      2.70 o
 -19   1   7       22.40       19.59      4.30 o
 -18   1   7       17.21       19.27      3.90 o
 -17   1   7      120.00      122.71     11.02 o
 -16   1   7      159.69      172.47      4.93 o
 -15   1   7       52.06       52.05      2.77 o
 -14   1   7       49.17       52.57      2.44 o
 -13   1   7      268.69      267.97      5.41 o
 -12   1   7       73.38       69.94      1.87 o
 -11   1   7     1193.56     1215.31     14.40 o
 -10   1   7       84.31       70.94      2.75 o
  -9   1   7        7.80        5.34      1.14 o
  -8   1   7       34.07       28.59      1.35 o
  -7   1   7     4308.55     4565.50     48.61 o
  -6   1   7        0.42       -0.38      0.58 o
  -5   1   7       72.49       82.90      1.63 o
  -4   1   7       16.19       13.13      0.99 o
  -3   1   7       40.09       43.32      1.65 o
  -2   1   7     1856.01     1879.25     16.91 o
  -1   1   7      854.01      876.91      9.11 o
   0   1   7     1239.62     1173.47     11.84 o
   1   1   7     8860.53     9228.53     85.81 o
   2   1   7       10.86       13.75      1.57 o
   3   1   7       39.10       52.45      2.41 o
   4   1   7        5.28        2.43      1.38 o
   5   1   7        4.33        4.20      1.63 o
   6   1   7      308.62      310.72      7.16 o
   7   1   7       54.95       54.17      3.47 o
   8   1   7        2.56        1.46      1.77 o
   9   1   7        3.87        5.91      2.20 o
  10   1   7        4.28        4.18      2.29 o
  11   1   7       28.56       30.49      3.86 o
  12   1   7       12.04       14.88      3.75 o
  13   1   7        5.21        3.45      3.42 o
  14   1   7       10.94        6.57      5.05 o
  15   1   7        0.29        4.01      5.10 o
  16   1   7       16.34       18.86      6.29 o
 -20   2   7        8.17        8.57      4.70 o
 -19   2   7        4.10        2.72      3.25 o
 -18   2   7        6.23        6.13      4.16 o
 -17   2   7       56.08       61.03      4.70 o
 -16   2   7       24.89       20.18      4.39 o
 -15   2   7       61.67       63.32      3.55 o
 -14   2   7        3.14        1.39      1.60 o
 -13   2   7        0.01        0.40      0.96 o
 -12   2   7       77.55       83.62      2.25 o
 -11   2   7      275.88      305.29      5.01 o
 -10   2   7      266.45      265.32      4.32 o
  -9   2   7        8.89        8.63      1.09 o
  -8   2   7       12.65       10.00      0.93 o
  -7   2   7        8.50        8.91      0.92 o
  -6   2   7      960.17      998.65     10.39 o
  -5   2   7     1754.89     1771.49     15.91 o
  -4   2   7      177.94      176.13      2.91 o
  -3   2   7      383.48      391.13      4.35 o
  -2   2   7       53.16       40.93      1.66 o
  -1   2   7       10.11       10.65      0.96 o
   0   2   7      194.10      156.88      3.37 o
   1   2   7       22.43       17.32      1.50 o
   2   2   7      126.03      146.36      3.90 o
   3   2   7        0.06        1.45      1.46 o
   4   2   7       99.39       92.90      3.73 o
   5   2   7      362.75      383.23      7.94 o
   6   2   7       61.43       60.67      3.28 o
   7   2   7       34.56       28.63      2.69 o
   8   2   7       71.15       64.34      4.15 o
   9   2   7      176.32      192.27      5.99 o
  10   2   7       20.65        9.19      2.63 o
  11   2   7       82.33       77.66      5.66 o
  12   2   7       39.13       49.64      8.08 o
  13   2   7      161.71      150.54      8.73 o
  14   2   7       63.96       61.37      7.81 o
  15   2   7        0.19       -4.88      4.88 o
 -20   3   7        4.06        5.50      4.37 o
 -19   3   7        0.01        1.72      3.46 o
 -18   3   7        7.27        2.67      3.31 o
 -17   3   7        1.55       -0.53      3.13 o
 -16   3   7        3.42        0.42      2.97 o
 -15   3   7      136.56      131.44      7.01 o
 -14   3   7       89.14       92.43      3.87 o
 -13   3   7       19.13       20.13      1.60 o
 -12   3   7        8.12        8.13      1.36 o
 -11   3   7      243.00      264.93      4.13 o
 -10   3   7       30.85       28.94      2.45 o
  -9   3   7       13.96       16.29      1.46 o
  -8   3   7       51.32       54.31      2.16 o
  -7   3   7      123.89      114.77      2.70 o
  -6   3   7       10.61        8.44      0.95 o
  -5   3   7     1168.27     1260.19     12.62 o
  -4   3   7      334.80      328.02      4.57 o
  -3   3   7      261.12      293.92      4.08 o
  -2   3   7      723.04      737.05      7.82 o
  -1   3   7     1083.89     1123.54     12.36 o
   0   3   7       82.60       90.21      2.47 o
   1   3   7        7.65        4.93      1.46 o
   2   3   7      355.06      372.36      6.94 o
   3   3   7      651.13      650.37     10.37 o
   4   3   7       95.98       80.63      3.81 o
   5   3   7       45.26       34.78      2.81 o
   6   3   7      580.68      582.14     11.00 o
   7   3   7        4.76        5.20      2.18 o
   8   3   7       90.19       90.74      4.38 o
   9   3   7      226.51      244.01      9.13 o
  10   3   7       61.62       64.61      4.09 o
  11   3   7        3.27       -0.07      2.83 o
  12   3   7       28.94       31.91      4.48 o
  13   3   7       29.85       36.79      6.86 o
  14   3   7       24.14       34.57      7.04 o
  15   3   7        0.27        1.18      5.29 o
 -19   4   7        1.02        3.86      3.99 o
 -18   4   7       11.71       15.67      4.47 o
 -17   4   7        1.03        0.05      3.02 o
 -16   4   7        0.03        1.74      3.02 o
 -15   4   7        3.27        4.33      4.72 o
 -14   4   7       20.02       20.38      4.14 o
 -13   4   7       13.70       10.33      2.89 o
 -12   4   7       10.22        7.46      1.89 o
 -11   4   7        5.88        5.46      1.65 o
 -10   4   7       64.22       72.69      2.57 o
  -9   4   7        1.66        1.53      1.15 o
  -8   4   7        0.05       -0.38      0.97 o
  -7   4   7       54.98       57.22      2.43 o
  -6   4   7        0.33       -1.09      1.09 o
  -5   4   7      572.41      606.34      8.26 o
  -4   4   7        5.20        2.18      1.19 o
  -3   4   7        4.00        1.67      1.20 o
  -2   4   7      255.49      270.17      4.94 o
  -1   4   7       45.70       40.02      2.29 o
   0   4   7      105.48      113.70      3.15 o
   1   4   7        0.60        0.73      1.50 o
   2   4   7       24.08       22.34      3.00 o
   3   4   7        0.29        3.44      1.82 o
   4   4   7       94.19       94.69      4.20 o
   5   4   7        8.01        9.78      2.34 o
   6   4   7       43.84       43.92      3.91 o
   7   4   7        0.84       -1.43      2.03 o
   8   4   7       26.51       26.80      3.09 o
   9   4   7       35.88       37.06      3.55 o
  10   4   7       65.83       66.48      3.97 o
  11   4   7       34.51       35.12      4.19 o
  12   4   7       18.20       19.15      4.93 o
  13   4   7        0.33       -1.20      6.13 o
  14   4   7        2.69       -4.17      4.17 o
 -18   5   7        0.03       -3.89      4.00 o
 -17   5   7       11.54       27.07      4.66 o
 -16   5   7       47.31       50.84      5.29 o
 -15   5   7        0.26       -1.13      3.19 o
 -14   5   7        0.38        0.53      3.07 o
 -13   5   7       46.85       44.29      4.00 o
 -12   5   7        5.21        1.54      2.75 o
 -11   5   7       42.59       30.81      4.05 o
 -10   5   7        0.30        0.69      2.34 o
  -9   5   7        0.12       -1.90      1.90 o
  -8   5   7      125.02      123.02      3.17 o
  -7   5   7      121.04      106.42      4.57 o
  -6   5   7       71.16       77.58      3.07 o
  -5   5   7       48.78       44.95      2.57 o
  -4   5   7      285.71      289.29      5.89 o
  -3   5   7     1007.08     1036.33     14.04 o
  -2   5   7       40.60       40.64      2.75 o
  -1   5   7        0.46       -0.37      1.69 o
   0   5   7        3.18        3.51      1.25 o
   1   5   7        2.06        3.32      1.74 o
   2   5   7        1.34       -0.38      1.86 o
   3   5   7       54.14       55.54      3.63 o
   4   5   7       19.03       22.62      2.93 o
   5   5   7       96.41       96.79      4.69 o
   6   5   7        0.18        0.17      2.25 o
   7   5   7        3.92        2.91      2.45 o
   8   5   7        0.68        3.27      2.70 o
   9   5   7        2.22       -1.21      3.05 o
  10   5   7       38.17       39.47      4.45 o
  11   5   7       48.34       57.18      5.75 o
  12   5   7        2.33        4.72      4.07 o
  13   5   7        0.16       -4.78      4.78 o
 -16   6   7        1.40       -1.48      3.65 o
 -15   6   7        8.25        6.65      4.91 o
 -14   6   7        0.69        3.84      3.48 o
 -13   6   7        3.32        0.52      3.43 o
 -12   6   7       89.89       86.47      5.34 o
 -11   6   7       95.32      111.81      5.80 o
 -10   6   7        4.06        2.03      2.82 o
  -9   6   7       14.79        8.57      3.14 o
  -8   6   7       56.62       59.45      6.80 o
  -7   6   7       14.94       14.32      2.75 o
  -6   6   7        0.38       -1.62      2.02 o
  -5   6   7       17.98       13.96      3.22 o
  -4   6   7        0.23       -1.58      1.75 o
  -3   6   7        5.27        3.87      2.07 o
  -2   6   7        0.01       -1.68      1.68 o
  -1   6   7        3.89        5.92      2.09 o
   0   6   7       31.23       29.81      2.89 o
   1   6   7        1.76       -0.07      1.47 o
   2   6   7       55.61       54.39      3.12 o
   3   6   7       25.49       22.97      3.20 o
   4   6   7       53.81       43.49      3.78 o
   5   6   7        0.10        0.40      2.95 o
   6   6   7        1.25        5.29      2.78 o
   7   6   7        1.86        0.58      2.64 o
   8   6   7        1.11        2.43      3.09 o
   9   6   7        7.24        6.41      3.54 o
  10   6   7        0.95        4.14      4.07 o
  11   6   7        2.14        2.86      4.09 o
  12   6   7        0.00       -4.11      5.02 o
 -14   7   7        3.04        3.94      4.04 o
 -13   7   7        0.07        0.08      3.73 o
 -12   7   7        0.30        1.39      3.69 o
 -11   7   7        0.88       -3.14      3.14 o
 -10   7   7       15.10       17.25      5.28 o
  -9   7   7        0.10        1.55      3.05 o
  -8   7   7       16.36       16.89      3.61 o
  -7   7   7       48.66       52.15      4.62 o
  -6   7   7       49.07       54.18      4.67 o
  -5   7   7        0.91       -1.73      2.34 o
  -4   7   7        4.64        4.29      2.63 o
  -3   7   7      110.61      113.60      4.72 o
  -2   7   7        2.23       -1.31      2.26 o
  -1   7   7        3.70        1.61      2.40 o
   0   7   7        5.48        6.03      2.55 o
   1   7   7        0.54       -0.17      2.40 o
   2   7   7       24.71       21.81      3.45 o
   3   7   7        1.29       -2.45      2.45 o
   4   7   7       36.08       39.92      4.05 o
   5   7   7        5.53        4.45      2.91 o
   6   7   7        1.37       -0.54      2.83 o
   7   7   7       50.54       59.65      5.50 o
   8   7   7       15.58       27.45      4.53 o
   9   7   7        0.23       -1.70      4.07 o
  10   7   7       14.16       19.39      5.11 o
 -12   8   7        0.01       -0.97      4.89 o
 -11   8   7        5.48       13.72      4.81 o
 -10   8   7        6.27        4.35      3.66 o
  -9   8   7       18.64       18.69      4.20 o
  -8   8   7        0.39       -2.30      3.03 o
  -7   8   7       13.42       14.37      3.91 o
  -6   8   7        1.59       -1.60      3.07 o
  -5   8   7       13.47       16.20      3.92 o
  -4   8   7       29.46       39.59      4.63 o
  -3   8   7        0.95        0.15      2.80 o
  -2   8   7        3.08        1.21      2.94 o
  -1   8   7        3.27        0.62      3.00 o
   0   8   7       62.81       63.85      4.95 o
   1   8   7        0.96       -1.88      2.83 o
   2   8   7       15.24        9.82      3.29 o
   3   8   7        5.51        4.31      3.09 o
   4   8   7        1.10       -2.89      2.89 o
   5   8   7        9.52        7.33      3.72 o
   6   8   7        2.38       -3.45      3.45 o
   7   8   7        0.79       -3.72      3.72 o
  -8   9   7        3.43       -0.19      5.24 o
  -7   9   7        8.48       10.21      4.13 o
  -6   9   7        4.87       -0.46      4.53 o
  -5   9   7        0.26        1.53      4.25 o
  -4   9   7        5.12        5.35      3.85 o
  -3   9   7        1.26        2.31      3.80 o
  -2   9   7       26.08       22.33      5.36 o
  -1   9   7       17.93        6.65      4.36 o
   0   9   7        0.22        1.91      3.84 o
   1   9   7        0.49       -0.70      4.79 o
   2   9   7        0.85       -1.85      3.93 o
   3   9   7        0.00       -0.31      4.76 o
 -20   0   8        0.17       -1.42      3.92 o
 -18   0   8       44.61       44.44      5.29 o
 -16   0   8       58.61       47.42     10.67 o
 -14   0   8     1831.15     1739.62     54.42 o
 -12   0   8      963.68      983.69     28.56 o
 -10   0   8      152.29      160.30      7.70 o
  -8   0   8      251.92      262.78      6.00 o
  -6   0   8       75.62       39.83      2.22 o
  -4   0   8      470.03      482.29      8.73 o
  -2   0   8        5.39        8.45      1.36 o
   0   0   8      118.47      116.02      4.11 o
   2   0   8      135.22      120.37      7.73 o
   4   0   8      900.37      912.65     25.68 o
   6   0   8      398.77      395.21     13.41 o
   8   0   8       12.04        9.48      3.80 o
  10   0   8      213.00      218.81     10.97 o
  12   0   8      252.25      250.97     11.40 o
  14   0   8       19.46       25.03      9.07 o
 -20   1   8        3.19        3.80      2.98 o
 -19   1   8       14.58       20.75      3.34 o
 -18   1   8        0.00       -0.87      2.41 o
 -17   1   8       15.47       17.63      3.50 o
 -16   1   8      114.08       96.37      3.55 o
 -15   1   8      151.36      148.25      4.85 o
 -14   1   8       22.40       20.13      1.52 o
 -13   1   8      243.54      242.91      5.04 o
 -12   1   8        8.24        3.58      1.21 o
 -11   1   8      299.46      249.39      4.71 o
 -10   1   8        8.94        2.74      1.21 o
  -9   1   8      268.52      264.68      5.07 o
  -8   1   8      327.27      432.64      5.79 o
  -7   1   8       83.16      104.16      2.30 o
  -6   1   8       81.04       95.69      2.01 o
  -5   1   8        4.64        7.38      0.81 o
  -4   1   8       37.18       41.32      1.70 o
  -3   1   8     3672.32     3848.72     31.87 o
  -2   1   8     3009.71     3117.88     28.61 o
  -1   1   8      557.14      539.49      6.38 o
   0   1   8     6702.75     7406.26     66.66 o
   1   1   8       43.49       41.79      1.81 o
   2   1   8     1585.00     1729.08     20.48 o
   3   1   8      769.71      788.88     12.76 o
   4   1   8      506.23      515.81      9.55 o
   5   1   8        5.14        4.38      1.70 o
   6   1   8      409.36      404.37      8.50 o
   7   1   8       17.98       22.97      4.42 o
   8   1   8      349.32      340.78      8.06 o
   9   1   8        1.11       -0.62      2.12 o
  10   1   8        0.12        2.49      2.50 o
  11   1   8       70.12       77.32      4.48 o
  12   1   8       78.78       87.16      6.10 o
  13   1   8        6.49       -0.16      3.54 o
  14   1   8        1.31       -0.19      4.90 o
  15   1   8        2.94       -6.85      6.85 o
 -20   2   8        5.78        2.58      5.93 o
 -19   2   8       13.09        8.76      3.23 o
 -18   2   8        0.02       -1.58      2.72 o
 -17   2   8       36.51       37.21      3.85 o
 -16   2   8      398.75      378.30     12.14 o
 -15   2   8        0.28        1.57      1.74 o
 -14   2   8      200.01      188.08      4.30 o
 -13   2   8       15.64       15.18      1.39 o
 -12   2   8       28.70       28.25      1.69 o
 -11   2   8       43.42       41.43      1.83 o
 -10   2   8      171.67      169.49      3.87 o
  -9   2   8        8.10        9.76      1.40 o
  -8   2   8       16.88       15.10      1.05 o
  -7   2   8       41.29       46.85      1.53 o
  -6   2   8      185.50      166.50      2.56 o
  -5   2   8       85.70       99.62      2.03 o
  -4   2   8      120.44      110.99      2.25 o
  -3   2   8      413.59      396.62      4.74 o
  -2   2   8      342.82      311.84      4.33 o
  -1   2   8       38.16       46.36      1.98 o
   0   2   8      127.44      119.27      2.69 o
   1   2   8        0.65        1.57      1.16 o
   2   2   8      655.71      667.20     11.26 o
   3   2   8       25.64       24.47      3.35 o
   4   2   8      282.87      263.16      6.39 o
   5   2   8       77.82       92.58      3.95 o
   6   2   8       26.70       30.91      2.82 o
   7   2   8      125.49      123.45      4.81 o
   8   2   8        1.60       -1.96      1.96 o
   9   2   8        7.93        6.81      2.59 o
  10   2   8      135.11      134.60      5.57 o
  11   2   8       52.91       50.97      4.05 o
  12   2   8       32.79       32.03      4.56 o
  13   2   8      131.54      153.24      7.95 o
  14   2   8       38.65       53.15      8.07 o
  15   2   8       13.94       15.06      6.52 o
 -20   3   8        0.66        2.41      3.47 o
 -19   3   8        3.54        6.13      4.18 o
 -18   3   8        1.14       -0.87      3.00 o
 -17   3   8        0.10       -2.88      2.88 o
 -16   3   8       66.51       65.01      4.90 o
 -15   3   8        5.86        3.84      2.67 o
 -14   3   8        4.21        1.24      1.85 o
 -13   3   8       11.23        4.34      1.50 o
 -12   3   8        8.15        5.73      1.32 o
 -11   3   8        9.31        7.39      1.43 o
 -10   3   8       67.30       69.92      2.38 o
  -9   3   8      201.64      211.99      4.41 o
  -8   3   8       27.33       26.22      1.60 o
  -7   3   8       33.08       30.52      1.45 o
  -6   3   8       80.15       77.82      2.28 o
  -5   3   8     2425.93     2412.55     37.36 o
  -4   3   8      362.73      346.02      5.06 o
  -3   3   8       60.14       76.52      2.12 o
  -2   3   8      616.18      615.44      7.63 o
  -1   3   8        2.77        2.14      1.03 o
   0   3   8      393.90      433.30      6.91 o
   1   3   8        1.20        0.85      1.41 o
   2   3   8       75.35       67.10      2.96 o
   3   3   8       38.75       31.51      2.43 o
   4   3   8      219.81      219.82      5.51 o
   5   3   8      877.56      884.61     18.40 o
   6   3   8      276.03      293.28      7.48 o
   7   3   8       20.96       22.11      2.89 o
   8   3   8        5.49        0.31      2.30 o
   9   3   8       69.02       70.82      4.33 o
  10   3   8       29.14       36.06      3.71 o
  11   3   8       16.53       21.50      3.79 o
  12   3   8        1.20       -0.35      3.40 o
  13   3   8        0.78        6.09      5.59 o
  14   3   8        4.47       10.73      6.16 o
 -19   4   8        2.77        5.27      6.97 o
 -18   4   8       18.77       21.69      3.97 o
 -17   4   8        0.05       -1.08      3.91 o
 -16   4   8        5.26        8.01      3.23 o
 -15   4   8        2.36        1.94      2.75 o
 -14   4   8       64.62       56.07      3.92 o
 -13   4   8       10.65        7.16      2.68 o
 -12   4   8       83.94       90.06      3.88 o
 -11   4   8       93.44       92.40      4.47 o
 -10   4   8        0.45       -1.28      1.28 o
  -9   4   8        0.44       -1.27      1.27 o
  -8   4   8      123.52      132.79      3.15 o
  -7   4   8       32.46       31.15      1.63 o
  -6   4   8      272.04      267.85      4.85 o
  -5   4   8        9.93        4.71      1.34 o
  -4   4   8       44.21       39.47      1.96 o
  -3   4   8        0.04       -0.48      1.16 o
  -2   4   8      123.96      123.56      3.64 o
  -1   4   8        0.08       -1.37      1.67 o
   0   4   8      194.44      198.17      4.37 o
   1   4   8        0.80        0.76      1.50 o
   2   4   8       80.15       85.39      3.89 o
   3   4   8      157.55      153.63      5.18 o
   4   4   8        0.79       -1.33      1.89 o
   5   4   8      132.36      134.79      5.26 o
   6   4   8       18.15       13.74      3.26 o
   7   4   8       77.28       72.90      3.99 o
   8   4   8       19.83       11.52      2.62 o
   9   4   8        0.11        1.12      2.29 o
  10   4   8        7.88       12.86      3.09 o
  11   4   8       17.97       20.59      4.00 o
  12   4   8        7.83        4.18      3.46 o
  13   4   8       14.34       15.00      4.99 o
 -18   5   8        3.62        2.19      4.13 o
 -17   5   8        1.93        2.32      3.60 o
 -16   5   8        1.22        2.62      3.29 o
 -15   5   8        0.07       -1.51      3.33 o
 -14   5   8        5.19        2.94      2.63 o
 -13   5   8        6.09        6.54      3.52 o
 -12   5   8      138.29      138.86      5.99 o
 -11   5   8      134.53      132.36      5.78 o
 -10   5   8        2.03        0.43      2.43 o
  -9   5   8        3.75        1.06      1.70 o
  -8   5   8       14.78       16.51      2.30 o
  -7   5   8      268.65      251.56      5.34 o
  -6   5   8       94.53       91.09      3.36 o
  -5   5   8        0.09       -0.60      1.55 o
  -4   5   8      392.06      436.72      7.62 o
  -3   5   8      182.59      180.03      5.66 o
  -2   5   8      171.69      180.85      5.16 o
  -1   5   8       21.77       19.06      2.37 o
   0   5   8        0.01       -0.67      1.22 o
   1   5   8        0.47       -1.34      1.71 o
   2   5   8       48.28       50.38      4.19 o
   3   5   8       93.54       82.60      4.38 o
   4   5   8       28.67       32.47      3.39 o
   5   5   8      104.54       94.72      4.88 o
   6   5   8       48.96       44.18      3.84 o
   7   5   8       81.85       90.68      5.00 o
   8   5   8       39.81       39.13      5.35 o
   9   5   8       74.56       83.99      6.00 o
  10   5   8        9.59       10.77      3.73 o
  11   5   8       24.08       18.92      4.96 o
  12   5   8        3.67        9.67      6.07 o
 -16   6   8        0.36       -0.01      3.94 o
 -15   6   8        0.25       -3.28      3.28 o
 -14   6   8        1.82       -3.18      3.18 o
 -13   6   8        7.59        1.58      3.02 o
 -12   6   8       22.09       14.17      3.41 o
 -11   6   8        3.38        0.50      2.91 o
 -10   6   8       17.98       25.02      4.23 o
  -9   6   8      252.87      270.55      8.63 o
  -8   6   8      199.38      195.99      7.74 o
  -7   6   8      148.40      158.25      5.81 o
  -6   6   8       52.51       52.60      3.79 o
  -5   6   8        0.11        1.95      2.25 o
  -4   6   8       41.97       42.87      3.12 o
  -3   6   8       25.14       28.94      3.09 o
  -2   6   8       47.11       46.93      4.84 o
  -1   6   8       67.68       69.80      3.84 o
   0   6   8      109.91      109.86      4.81 o
   1   6   8       86.49       81.60      4.56 o
   2   6   8        0.04       -2.16      2.16 o
   3   6   8        6.51        7.32      2.73 o
   4   6   8       64.66       87.15      4.91 o
   5   6   8        0.37        0.28      2.48 o
   6   6   8        5.43        2.28      2.67 o
   7   6   8       16.74       13.59      3.29 o
   8   6   8        2.81        3.92      3.43 o
   9   6   8       37.44       44.50      5.12 o
  10   6   8        5.14        2.25      4.45 o
  11   6   8        1.56        2.96      4.34 o
 -14   7   8        8.18        5.23      4.28 o
 -13   7   8        4.04        1.47      3.94 o
 -12   7   8        0.40        2.33      3.31 o
 -11   7   8       75.18       73.23      5.41 o
 -10   7   8       54.60       51.42      4.94 o
  -9   7   8       11.69        4.95      3.36 o
  -8   7   8       38.86       31.62      4.26 o
  -7   7   8       44.66       40.95      4.39 o
  -6   7   8        3.73        2.88      2.90 o
  -5   7   8       19.58       14.85      3.12 o
  -4   7   8       67.28       70.97      4.68 o
  -3   7   8        3.24        1.03      2.65 o
  -2   7   8        0.28       -2.58      2.58 o
  -1   7   8       16.87       11.94      2.84 o
   0   7   8       34.06       36.65      3.52 o
   1   7   8        1.55       -1.34      2.55 o
   2   7   8        6.58       13.30      3.20 o
   3   7   8       42.92       49.45      4.35 o
   4   7   8       24.43       23.91      3.67 o
   5   7   8        6.16        6.02      3.29 o
   6   7   8        0.64       -1.05      2.81 o
   7   7   8        2.75        0.73      3.41 o
   8   7   8        8.38        8.33      4.00 o
   9   7   8        0.36       -1.15      4.44 o
 -11   8   8       17.75       17.74      4.45 o
 -10   8   8        0.04        0.97      3.53 o
  -9   8   8        0.30       -3.01      3.29 o
  -8   8   8        5.49        6.85      3.57 o
  -7   8   8        1.51        0.20      3.42 o
  -6   8   8        3.49       -3.08      3.08 o
  -5   8   8       29.23       30.79      4.46 o
  -4   8   8        4.93        1.76      4.98 o
  -3   8   8       50.56       62.81      5.61 o
  -2   8   8       77.09       77.47      5.32 o
  -1   8   8        1.43       -1.83      3.60 o
   0   8   8        0.00       -3.01      3.01 o
   1   8   8        0.60        1.73      4.04 o
   2   8   8       18.17       14.29      4.30 o
   3   8   8        9.71       12.16      3.59 o
   4   8   8        0.83       -0.62      3.25 o
   5   8   8        0.65       -1.40      3.65 o
   6   8   8        3.97       10.52      4.37 o
  -7   9   8        7.05        5.59      5.52 o
  -6   9   8       12.80       19.43      4.42 o
  -5   9   8        0.79        3.20      3.96 o
  -4   9   8        1.99       -2.93      3.66 o
  -3   9   8        2.59        2.07      4.94 o
  -2   9   8        0.58        0.17      3.89 o
  -1   9   8       36.43       32.76      5.33 o
   0   9   8       12.12       14.22      5.33 o
   1   9   8        1.79        1.86      6.13 o
 -19   0   9        0.50       -3.38      5.08 o
 -17   0   9       92.42       89.52      5.62 o
 -15   0   9      122.88      124.75     10.32 o
 -13   0   9       19.97       12.80      2.97 o
 -11   0   9       86.94       87.39      4.88 o
  -9   0   9        3.67        4.40      1.00 o
  -7   0   9        1.19        3.15      1.24 o
  -5   0   9      832.75      874.96     12.76 o
  -3   0   9     4602.42     4921.51     63.25 o
  -1   0   9        3.16        6.98      2.16 o
   1   0   9      135.06      151.93      5.66 o
   3   0   9       63.53       85.07      8.71 o
   5   0   9       14.91       19.31      5.36 o
   7   0   9        3.85        0.63      3.42 o
   9   0   9       53.13       57.48      6.72 o
  11   0   9        0.37        2.31      3.37 o
  13   0   9        0.07        0.34      4.12 o
 -20   1   9        0.75        2.01      2.53 o
 -19   1   9        8.55        7.59      2.65 o
 -18   1   9        1.87        1.22      2.16 o
 -17   1   9       15.03       13.40      1.99 o
 -16   1   9        0.15       -0.93      1.30 o
 -15   1   9       25.57       23.23      1.70 o
 -14   1   9        0.39       -1.23      1.23 o
 -13   1   9      161.12      150.84      3.61 o
 -12   1   9       16.50       14.34      1.46 o
 -11   1   9       21.23       20.42      1.61 o
 -10   1   9       20.61       19.51      1.60 o
  -9   1   9       16.67       36.09      1.43 o
  -8   1   9        2.04        0.44      0.79 o
  -7   1   9       64.31       71.92      2.06 o
  -6   1   9      287.75      318.71      3.97 o
  -5   1   9      899.70      918.09      9.48 o
  -4   1   9        0.69       -0.60      0.60 o
  -3   1   9     1370.23     1512.62     14.18 o
  -2   1   9       23.17       24.36      1.31 o
  -1   1   9     1490.98     1628.47     16.11 o
   0   1   9      200.22      192.07      3.67 o
   1   1   9       45.55       55.73      2.46 o
   2   1   9        6.13        3.32      1.86 o
   3   1   9      535.06      608.63      9.87 o
   4   1   9       67.55       77.36      3.60 o
   5   1   9      325.62      326.69      7.53 o
   6   1   9      344.83      307.17      7.50 o
   7   1   9        0.41        0.79      1.93 o
   8   1   9       99.46       87.41      4.37 o
   9   1   9      857.02      867.35     15.54 o
  10   1   9      142.48      147.46      5.97 o
  11   1   9      262.81      277.19      8.11 o
  12   1   9        1.32        2.77      3.45 o
  13   1   9        0.35        0.30      3.57 o
  14   1   9       42.51       52.68      8.17 o
 -20   2   9       14.65       17.44      3.38 o
 -19   2   9        0.02        2.22      2.72 o
 -18   2   9       16.09       13.76      2.91 o
 -17   2   9       14.43        7.68      2.57 o
 -16   2   9      116.69      121.06      4.46 o
 -15   2   9       65.88       56.61      2.88 o
 -14   2   9      268.25      252.29      4.28 o
 -13   2   9       12.05        7.83      1.54 o
 -12   2   9      328.75      320.63      5.43 o
 -11   2   9        9.96        8.49      1.28 o
 -10   2   9       29.96       26.42      1.51 o
  -9   2   9       70.67       73.74      2.26 o
  -8   2   9        5.74        9.20      0.97 o
  -7   2   9      727.05      737.45      8.84 o
  -6   2   9       29.23       28.56      1.39 o
  -5   2   9      635.41      635.35      8.45 o
  -4   2   9       71.20       75.61      1.92 o
  -3   2   9      419.76      396.18      5.38 o
  -2   2   9      364.28      382.13      4.90 o
  -1   2   9        0.20        0.25      0.88 o
   0   2   9       21.39       23.32      1.66 o
   1   2   9      105.88      113.05      4.59 o
   2   2   9      112.77      113.47      3.78 o
   3   2   9      485.24      514.93      9.86 o
   4   2   9       33.91       35.42      2.92 o
   5   2   9       16.91       12.77      2.47 o
   6   2   9       55.88       58.81      3.69 o
   7   2   9        1.39        1.20      2.23 o
   8   2   9       25.99       18.57      3.14 o
   9   2   9        0.45       -2.98      2.98 o
  10   2   9        2.53        1.56      2.50 o
  11   2   9       16.51       19.36      3.67 o
  12   2   9        1.60        0.41      3.50 o
  13   2   9       18.17       14.30      6.09 o
  14   2   9       12.94       12.31      6.12 o
 -19   3   9        0.12       -2.05      3.95 o
 -18   3   9       26.76       25.91      3.65 o
 -17   3   9        3.14       11.92      2.99 o
 -16   3   9        7.82        8.83      2.78 o
 -15   3   9       30.57       31.66      3.40 o
 -14   3   9        6.29        8.44      1.97 o
 -13   3   9      218.64      207.44      4.79 o
 -12   3   9       13.07       12.14      1.71 o
 -11   3   9       14.50       18.86      1.80 o
 -10   3   9      126.17      122.65      2.89 o
  -9   3   9       66.91       59.59      2.21 o
  -8   3   9       64.51       66.36      2.33 o
  -7   3   9      395.31      422.66      5.92 o
  -6   3   9      874.72      855.61     10.33 o
  -5   3   9       53.67       50.50      1.84 o
  -4   3   9       97.84       87.43      2.66 o
  -3   3   9      228.72      252.77      4.21 o
  -2   3   9      193.56      209.06      3.85 o
  -1   3   9      182.48      185.53      3.90 o
   0   3   9        6.53        3.81      1.34 o
   1   3   9        5.58        9.34      1.53 o
   2   3   9       28.14       29.07      2.41 o
   3   3   9      233.97      240.00      5.84 o
   4   3   9      168.43      171.29      5.62 o
   5   3   9      956.10      887.48     15.35 o
   6   3   9     1388.20     1275.89     20.35 o
   7   3   9      170.30      165.83      6.14 o
   8   3   9       12.45       10.46      2.81 o
   9   3   9        2.74        4.34      2.83 o
  10   3   9      137.40      141.47      5.98 o
  11   3   9      135.31      139.11      7.80 o
  12   3   9        3.21        4.39      3.86 o
  13   3   9        5.35        4.82      5.57 o
 -19   4   9        8.08        6.94      3.78 o
 -18   4   9        5.54        5.35      3.20 o
 -17   4   9        0.06        4.55      3.21 o
 -16   4   9       75.13       76.90      5.21 o
 -15   4   9        7.34        5.84      2.64 o
 -14   4   9      108.66       89.43      6.48 o
 -13   4   9      104.93       88.86      4.52 o
 -12   4   9      152.87      161.63      5.12 o
 -11   4   9       57.81       43.31      2.94 o
 -10   4   9        8.63        8.00      1.64 o
  -9   4   9      256.20      248.53      5.49 o
  -8   4   9      328.38      319.55      5.19 o
  -7   4   9      113.11      114.46      2.89 o
  -6   4   9      114.82      110.94      3.46 o
  -5   4   9        0.01        0.05      1.15 o
  -4   4   9      137.64      139.73      3.58 o
  -3   4   9       61.08       55.66      2.65 o
  -2   4   9       34.71       36.20      1.81 o
  -1   4   9      134.64      139.93      3.65 o
   0   4   9      303.26      297.59      5.77 o
   1   4   9      163.27      188.50      6.12 o
   2   4   9      123.80      119.49      4.72 o
   3   4   9       37.24       34.37      3.14 o
   4   4   9       14.65       17.79      3.10 o
   5   4   9       63.64       64.32      3.88 o
   6   4   9       37.34       38.49      3.34 o
   7   4   9      137.77      135.38      5.27 o
   8   4   9       94.35       81.07      4.40 o
   9   4   9       46.07       49.70      3.88 o
  10   4   9        0.24        4.29      2.82 o
  11   4   9       10.35       13.34      3.68 o
  12   4   9        1.57       -1.34      3.22 o
  13   4   9        2.98       -1.04      4.27 o
 -18   5   9       30.55       28.45      5.13 o
 -17   5   9        0.00       -0.44      4.07 o
 -16   5   9        0.66        0.74      4.20 o
 -15   5   9       13.02       18.48      3.35 o
 -14   5   9        0.28        6.10      2.90 o
 -13   5   9        9.93        6.44      2.85 o
 -12   5   9        4.42        3.71      2.77 o
 -11   5   9      141.13      144.47      4.99 o
 -10   5   9       56.41       57.39      3.20 o
  -9   5   9      193.07      191.38      6.68 o
  -8   5   9       17.30        9.06      2.73 o
  -7   5   9        0.39       -0.45      2.01 o
  -6   5   9      223.19      226.98      5.25 o
  -5   5   9       43.50       40.31      2.43 o
  -4   5   9        7.01        8.34      1.79 o
  -3   5   9       92.59       87.89      3.75 o
  -2   5   9       49.82       48.96      3.10 o
  -1   5   9        8.68        8.92      2.14 o
   0   5   9       94.09       89.82      3.19 o
   1   5   9       95.48      101.61      4.02 o
   2   5   9       86.32       92.37      4.88 o
   3   5   9      249.93      258.86      7.56 o
   4   5   9      557.31      576.31     12.06 o
   5   5   9        3.54        1.09      2.54 o
   6   5   9       48.44       47.04      4.03 o
   7   5   9      117.62      117.39      5.68 o
   8   5   9       19.90       26.11      3.71 o
   9   5   9       31.88       34.76      4.59 o
  10   5   9       58.69       61.53      6.27 o
  11   5   9        0.00       -3.77      3.77 o
 -16   6   9        1.25       -0.86      3.94 o
 -15   6   9        1.12       -0.60      3.41 o
 -14   6   9       12.06       10.77      4.23 o
 -13   6   9        0.02        0.48      2.93 o
 -12   6   9        2.56        1.06      2.88 o
 -11   6   9        1.56       -2.70      2.84 o
 -10   6   9       53.95       59.86      4.75 o
  -9   6   9      165.89      175.36      7.13 o
  -8   6   9      252.66      272.81      8.86 o
  -7   6   9       67.99       66.52      6.98 o
  -6   6   9       29.71       35.01      3.42 o
  -5   6   9        0.38       -2.07      2.07 o
  -4   6   9       71.92       73.49      4.29 o
  -3   6   9       77.72       76.53      3.95 o
  -2   6   9       57.20       66.04      3.81 o
  -1   6   9       41.32       44.90      3.47 o
   0   6   9       74.03       78.63      4.16 o
   1   6   9        0.04       -0.93      2.53 o
   2   6   9       47.37       43.54      5.12 o
   3   6   9        5.44        4.59      2.76 o
   4   6   9       92.12       92.34      5.23 o
   5   6   9      100.33      103.06      5.44 o
   6   6   9        0.85       -1.02      2.73 o
   7   6   9       19.47       17.91      3.55 o
   8   6   9       15.92       12.57      4.92 o
   9   6   9        2.87        7.29      3.90 o
  10   6   9        6.67        8.07      4.65 o
 -14   7   9        0.02        5.46      4.14 o
 -13   7   9        1.04       -0.20      3.43 o
 -12   7   9       10.46       13.25      3.90 o
 -11   7   9        0.71       -1.60      3.40 o
 -10   7   9        1.05        0.07      3.14 o
  -9   7   9       35.17       37.85      4.56 o
  -8   7   9      111.69      116.23      6.40 o
  -7   7   9       73.79       78.02      5.43 o
  -6   7   9        1.02        0.68      2.99 o
  -5   7   9        1.19       -0.91      2.79 o
  -4   7   9        8.27        7.75      2.94 o
  -3   7   9        2.34        8.16      3.06 o
  -2   7   9      129.88      140.21      6.13 o
  -1   7   9       41.65       29.90      3.86 o
   0   7   9       24.08       23.40      3.33 o
   1   7   9       31.57       34.31      3.97 o
   2   7   9      101.86      117.22      5.90 o
   3   7   9       14.80       15.26      3.45 o
   4   7   9       67.41       61.97      4.94 o
   5   7   9       41.82       39.21      4.40 o
   6   7   9       30.29       35.53      4.85 o
   7   7   9        9.32       13.42      4.12 o
   8   7   9        0.01       -0.13      3.69 o
 -11   8   9       17.67       24.14      4.54 o
 -10   8   9       26.42       16.33      5.08 o
  -9   8   9        7.88        5.74      3.78 o
  -8   8   9       10.39       10.13      3.93 o
  -7   8   9        3.96        0.99      3.40 o
  -6   8   9        7.27        8.40      3.65 o
  -5   8   9       11.15        8.30      4.48 o
  -4   8   9       27.04       27.33      4.63 o
  -3   8   9       45.23       44.29      5.21 o
  -2   8   9       44.78       50.82      5.50 o
  -1   8   9        6.00        4.06      3.41 o
   0   8   9        6.96        2.97      3.66 o
   1   8   9        1.09       -2.63      3.46 o
   2   8   9       21.75       22.39      4.50 o
   3   8   9        3.15        6.88      3.86 o
   4   8   9        0.06        2.73      3.95 o
   5   8   9       10.11       -1.53      4.50 o
  -5   9   9        0.16        0.43      4.53 o
  -4   9   9       24.75       33.11      5.32 o
  -3   9   9       45.47       50.59      6.01 o
  -2   9   9       24.49       18.71      4.93 o
  -1   9   9        1.23       -3.50      4.55 o
 -20   0  10        3.21       -1.70      3.12 o
 -18   0  10       55.69       52.98      4.53 o
 -14   0  10      125.82      134.18      9.68 o
 -12   0  10       91.07       93.91      7.32 o
 -10   0  10      101.27      107.49      4.59 o
  -8   0  10     1322.68     1378.61     21.16 o
  -6   0  10     2474.37     2524.12     30.25 o
  -4   0  10       32.40       31.03      1.96 o
  -2   0  10     2028.77     2036.23     28.02 o
   0   0  10      376.31      390.90      8.66 o
   2   0  10        0.15       -1.11      2.23 o
   4   0  10      677.15      589.35     17.54 o
   6   0  10       16.66       14.85      4.06 o
   8   0  10       52.29       34.49      9.21 o
  10   0  10       49.26       52.97      6.81 o
  12   0  10       96.58       97.26      8.19 o
  14   0  10        0.12       -6.99      7.65 o
 -20   1  10        1.64        2.85      2.24 o
 -19   1  10        0.36        2.39      3.23 o
 -18   1  10        3.60        8.83      3.68 o
 -17   1  10        7.87        4.91      3.31 o
 -16   1  10        6.25        4.08      2.06 o
 -15   1  10       61.98       59.13      2.86 o
 -14   1  10       19.62       20.45      1.73 o
 -13   1  10      178.61      172.28      3.82 o
 -12   1  10      140.52      139.36      3.40 o
 -11   1  10      356.64      344.78      6.47 o
 -10   1  10      117.38      116.44      2.53 o
  -9   1  10        0.04       -0.84      0.84 o
  -8   1  10       82.29       86.62      2.38 o
  -7   1  10       17.15       12.67      1.08 o
  -6   1  10       33.61       34.59      1.32 o
  -5   1  10       21.26       23.67      1.28 o
  -4   1  10      180.98      203.84      3.03 o
  -3   1  10        3.25        3.00      0.92 o
  -2   1  10       52.28       44.95      1.75 o
  -1   1  10      116.03      126.67      2.88 o
   0   1  10      252.53      229.19      4.71 o
   1   1  10        7.74        7.41      1.60 o
   2   1  10        2.62        5.79      3.90 o
   3   1  10      109.05      122.35      5.29 o
   4   1  10      369.54      360.93      8.11 o
   5   1  10      193.96      176.42      5.62 o
   6   1  10      102.87      108.85      5.33 o
   7   1  10        1.28        2.00      2.40 o
   8   1  10     1725.48     1764.16     26.72 o
   9   1  10       65.68       73.27      4.66 o
  10   1  10      271.38      281.95      9.38 o
  11   1  10        4.85        4.09      3.16 o
  12   1  10       37.59       49.52      9.25 o
  13   1  10       10.54        6.77      5.67 o
  14   1  10       22.58       27.43      7.36 o
 -20   2  10        0.02       -1.89      2.37 o
 -19   2  10        2.09        1.51      2.21 o
 -18   2  10        1.54        1.87      2.58 o
 -17   2  10       42.17       44.25      2.56 o
 -16   2  10       20.86       23.30      3.33 o
 -15   2  10       13.49       11.50      1.46 o
 -14   2  10        5.49        5.19      1.17 o
 -13   2  10       96.19       93.00      2.73 o
 -12   2  10       96.33       83.55      2.59 o
 -11   2  10        3.08        3.30      1.64 o
 -10   2  10       94.74       91.86      2.34 o
  -9   2  10      333.86      332.08      6.33 o
  -8   2  10      138.82      152.00      3.08 o
  -7   2  10      298.91      333.01      5.36 o
  -6   2  10      371.42      339.46      5.02 o
  -5   2  10       26.91       18.60      1.32 o
  -4   2  10      649.12      702.45      7.94 o
  -3   2  10      209.76      205.09      4.34 o
  -2   2  10       46.07       42.30      2.59 o
  -1   2  10       42.99       37.31      1.76 o
   0   2  10      218.42      209.40      4.63 o
   1   2  10        5.97        4.24      1.51 o
   2   2  10      182.50      194.79      5.02 o
   3   2  10      291.27      283.26      6.34 o
   4   2  10       88.98       87.46      4.15 o
   5   2  10       21.28       17.76      2.68 o
   6   2  10       66.35       48.55      3.68 o
   7   2  10        0.31       -0.90      2.37 o
   8   2  10       51.42       53.19      4.07 o
   9   2  10       59.61       66.52      4.50 o
  10   2  10       12.20       14.19      2.94 o
  11   2  10        3.74        0.43      3.60 o
  12   2  10        2.02        4.39      4.07 o
  13   2  10       12.70        6.94      5.54 o
 -19   3  10        2.65        6.10      2.89 o
 -18   3  10        0.91       -2.18      2.44 o
 -17   3  10        0.23       -1.85      2.32 o
 -16   3  10        2.00       -1.70      2.90 o
 -15   3  10        0.04       -2.17      2.17 o
 -14   3  10       14.95       12.80      2.05 o
 -13   3  10        6.16        6.45      1.83 o
 -12   3  10        9.61       11.75      1.62 o
 -11   3  10       54.94       52.05      2.32 o
 -10   3  10       32.90       28.17      1.87 o
  -9   3  10       77.73       79.65      2.60 o
  -8   3  10       11.12       10.86      1.29 o
  -7   3  10       46.17       43.10      1.76 o
  -6   3  10       49.83       42.61      1.90 o
  -5   3  10       73.72       67.99      2.18 o
  -4   3  10       39.24       29.82      1.65 o
  -3   3  10      420.64      415.77      8.01 o
  -2   3  10      292.97      287.19      5.08 o
  -1   3  10      124.13      123.42      3.33 o
   0   3  10      113.16      111.77      3.51 o
   1   3  10       11.23       10.03      1.73 o
   2   3  10      314.22      317.28      6.34 o
   3   3  10      599.42      605.31     10.63 o
   4   3  10       21.90       28.81      3.19 o
   5   3  10      704.78      689.41     13.12 o
   6   3  10      211.01      227.14      7.02 o
   7   3  10       19.34       13.73      2.94 o
   8   3  10      207.55      184.13      6.74 o
   9   3  10       84.95       82.21      8.89 o
  10   3  10       54.39       52.86      4.46 o
  11   3  10        0.34       -0.11      5.20 o
  12   3  10       22.21       15.99      6.08 o
  13   3  10       30.97       25.85      7.40 o
 -18   4  10        2.63       -1.70      2.97 o
 -17   4  10        0.04       -0.07      2.87 o
 -16   4  10       12.48       14.45      7.67 o
 -15   4  10       14.73        8.49      2.90 o
 -14   4  10       31.06       30.18      3.30 o
 -13   4  10      159.17      159.25      5.97 o
 -12   4  10        0.34        0.53      1.96 o
 -11   4  10       71.87       72.62      3.15 o
 -10   4  10      137.44      147.31      4.23 o
  -9   4  10      263.69      227.88      4.85 o
  -8   4  10       12.27        9.45      1.31 o
  -7   4  10      161.65      137.08      4.27 o
  -6   4  10        5.32        3.15      1.31 o
  -5   4  10       79.43       76.90      4.17 o
  -4   4  10      545.12      553.57      8.21 o
  -3   4  10       98.80       91.69      3.34 o
  -2   4  10        2.72        2.05      1.26 o
  -1   4  10      126.99      129.75      3.73 o
   0   4  10      118.10      117.56      3.78 o
   1   4  10      194.58      193.53      5.21 o
   2   4  10        5.72        6.53      2.11 o
   3   4  10       59.28       61.96      4.32 o
   4   4  10       10.12       13.94      2.94 o
   5   4  10        2.54       -0.68      2.46 o
   6   4  10        2.29       -1.70      2.28 o
   7   4  10       82.47       87.37      4.58 o
   8   4  10       78.81       85.90      4.67 o
   9   4  10       19.76       13.73      3.50 o
  10   4  10        1.71        0.05      2.88 o
  11   4  10       15.11        9.74      5.04 o
  12   4  10        0.00        3.96      4.41 o
 -17   5  10        0.02        3.88      4.74 o
 -16   5  10        1.09       -1.93      4.78 o
 -15   5  10       10.03        2.78      3.07 o
 -14   5  10        1.84        2.29      2.86 o
 -13   5  10        9.51        3.72      2.80 o
 -12   5  10        0.02        1.47      2.58 o
 -11   5  10       89.10       82.05      4.83 o
 -10   5  10       72.95       78.91      5.35 o
  -9   5  10        0.17       -1.42      3.39 o
  -8   5  10       34.51       30.31      3.54 o
  -7   5  10       29.92       23.46      2.88 o
  -6   5  10        3.01        0.00      2.30 o
  -5   5  10       63.51       59.67      3.29 o
  -4   5  10        1.31        1.05      1.84 o
  -3   5  10        0.60        0.07      1.82 o
  -2   5  10       45.52       47.38      3.24 o
  -1   5  10       87.05       82.99      4.01 o
   0   5  10       98.98       86.87      3.38 o
   1   5  10      201.47      188.18      5.27 o
   2   5  10      446.60      421.75      9.94 o
   3   5  10      517.17      530.09     11.58 o
   4   5  10       14.46        4.34      2.65 o
   5   5  10      144.92      137.93      5.96 o
   6   5  10       10.26        9.73      3.40 o
   7   5  10        0.28       -1.30      2.64 o
   8   5  10        1.60        3.51      3.05 o
   9   5  10        8.90        4.91      6.31 o
  10   5  10       31.73       21.02      5.05 o
  11   5  10       16.19       25.94      7.25 o
 -16   6  10        0.66        1.90      4.22 o
 -15   6  10        0.22        1.89      3.28 o
 -14   6  10        7.51        5.15      3.26 o
 -13   6  10        3.05        3.32      3.06 o
 -12   6  10       46.10       50.04      4.59 o
 -11   6  10       68.11       71.11      5.05 o
 -10   6  10        1.89        1.29      3.00 o
  -9   6  10      240.10      211.85      7.83 o
  -8   6  10       97.32       85.59      5.41 o
  -7   6  10        9.32        8.40      3.46 o
  -6   6  10       43.91       38.38      4.13 o
  -5   6  10       34.57       29.28      3.40 o
  -4   6  10        4.86        0.16      2.45 o
  -3   6  10        3.17        6.28      2.66 o
  -2   6  10       43.80       47.56      3.56 o
  -1   6  10        8.19        9.14      2.61 o
   0   6  10      161.21      175.99      6.83 o
   1   6  10       17.42       15.23      3.23 o
   2   6  10       31.36       25.03      3.56 o
   3   6  10        0.06       -2.22      2.48 o
   4   6  10       19.51       17.42      3.49 o
   5   6  10        7.72        7.55      3.02 o
   6   6  10       19.87       20.16      3.79 o
   7   6  10       16.43       16.56      3.74 o
   8   6  10        1.28        1.77      3.77 o
   9   6  10        1.03        1.18      4.34 o
 -14   7  10        3.07       -3.28      3.77 o
 -13   7  10        0.00        1.75      3.36 o
 -12   7  10       11.47        3.00      3.45 o
 -11   7  10       11.38        6.30      3.32 o
 -10   7  10        0.56       -1.23      3.21 o
  -9   7  10       22.22       20.47      4.91 o
  -8   7  10        0.31       -1.17      3.20 o
  -7   7  10        0.76       -1.66      3.46 o
  -6   7  10       11.19        9.51      3.52 o
  -5   7  10       24.64       19.76      3.89 o
  -4   7  10        0.68       -1.34      3.62 o
  -3   7  10       72.69       61.33      5.29 o
  -2   7  10       14.58       14.02      3.45 o
  -1   7  10        2.69        2.17      3.16 o
   0   7  10       93.10       81.34      5.27 o
   1   7  10       42.00       48.10      5.12 o
   2   7  10        1.44        5.11      3.67 o
   3   7  10      175.83      163.34      7.01 o
   4   7  10       54.40       60.24      5.03 o
   5   7  10       11.90       10.57      3.52 o
   6   7  10       20.74       29.56      4.39 o
   7   7  10       12.46       13.49      4.50 o
 -10   8  10        1.59        4.58      3.80 o
  -9   8  10        6.79       -0.10      3.53 o
  -8   8  10        3.89        0.80      4.36 o
  -7   8  10       10.87       16.90      4.18 o
  -6   8  10       83.26      100.92      6.64 o
  -5   8  10       22.89       23.33      4.61 o
  -4   8  10        2.79        8.52      3.94 o
  -3   8  10       29.80       35.79      5.08 o
  -2   8  10        0.79       -3.64      3.64 o
  -1   8  10        0.00       -5.33      7.16 o
   0   8  10       11.28        9.68      4.68 o
   1   8  10       16.86       17.82      4.67 o
   2   8  10        0.66       -3.55      3.55 o
   3   8  10        0.04       -0.09      3.78 o
   4   8  10       28.72       23.55      5.96 o
 -17   0  11       50.45       55.20     10.20 o
 -15   0  11      146.07      140.18      6.72 o
 -13   0  11      552.68      530.47     15.09 o
 -11   0  11       83.85       74.97      2.69 o
  -9   0  11      126.15      117.91      5.11 o
  -7   0  11     1720.93     1996.83     35.05 o
  -5   0  11      347.40      329.28      7.30 o
  -3   0  11        9.90        2.43      1.43 o
  -1   0  11      113.56      135.91      4.88 o
   1   0  11      366.83      358.19     12.59 o
   3   0  11       15.20       18.13      4.13 o
   5   0  11       20.58       29.38      4.89 o
   7   0  11      324.02      339.06     13.84 o
   9   0  11       24.38        5.72      4.53 o
  11   0  11      196.14      232.48     12.15 o
  13   0  11        1.58        3.31      7.79 o
 -20   1  11        0.48       -2.00      3.22 o
 -19   1  11        2.08        2.30      4.27 o
 -18   1  11        6.86        7.17      3.18 o
 -17   1  11        1.82       -1.90      1.90 o
 -16   1  11        9.84        9.45      2.23 o
 -15   1  11      174.63      178.37      4.50 o
 -14   1  11      124.62      126.58      3.98 o
 -13   1  11       89.90       95.26      3.45 o
 -12   1  11      130.86      119.81      3.32 o
 -11   1  11      593.90      591.73      7.86 o
 -10   1  11       63.83       57.37      2.02 o
  -9   1  11      155.62      167.21      3.89 o
  -8   1  11      110.85      111.03      2.87 o
  -7   1  11       18.74       18.98      1.33 o
  -6   1  11      503.69      537.23      6.68 o
  -5   1  11      224.21      233.84      3.88 o
  -4   1  11       66.89       65.38      2.21 o
  -3   1  11       37.24       44.37      1.78 o
  -2   1  11       58.44       64.95      2.25 o
  -1   1  11      155.92      168.27      3.65 o
   0   1  11        1.89        1.23      1.39 o
   1   1  11      356.18      350.86      7.72 o
   2   1  11       85.16       91.88      4.00 o
   3   1  11        5.76        5.23      1.99 o
   4   1  11      564.75      542.04     10.81 o
   5   1  11      192.18      200.70      6.25 o
   6   1  11      109.60      104.97      5.52 o
   7   1  11      486.81      467.71     10.52 o
   8   1  11       17.42       17.06      3.16 o
   9   1  11      119.02      124.69      5.66 o
  10   1  11        1.10       -0.55      2.64 o
  11   1  11       10.49       -0.03      5.81 o
  12   1  11       10.51       13.58      4.57 o
  13   1  11        1.91        2.71      5.62 o
 -20   2  11       13.12       23.66      4.63 o
 -19   2  11        1.03        5.04      3.71 o
 -18   2  11        7.21       -1.66      4.18 o
 -17   2  11        4.38       -0.40      5.34 o
 -16   2  11        3.67        3.35      3.23 o
 -15   2  11        3.03        1.94      1.80 o
 -14   2  11       18.40       14.04      1.50 o
 -13   2  11       12.70        9.78      1.20 o
 -12   2  11      376.24      355.21      5.65 o
 -11   2  11       49.46       47.19      1.96 o
 -10   2  11        7.79        7.72      1.29 o
  -9   2  11       15.85       16.48      2.15 o
  -8   2  11        8.85        5.86      1.17 o
  -7   2  11      480.53      510.99      7.46 o
  -6   2  11       46.39       41.11      2.21 o
  -5   2  11      154.19      154.08      2.97 o
  -4   2  11      166.48      191.57      3.46 o
  -3   2  11      467.02      492.08      7.48 o
  -2   2  11        2.94        0.07      1.05 o
  -1   2  11      442.20      436.85      6.84 o
   0   2  11       36.57       35.73      2.44 o
   1   2  11       18.84       13.08      2.00 o
   2   2  11      212.15      194.82      5.77 o
   3   2  11      160.18      159.52      5.55 o
   4   2  11      141.13      128.98      5.47 o
   5   2  11      217.10      210.09      6.75 o
   6   2  11        2.23       -0.93      2.25 o
   7   2  11       44.52       49.73      3.98 o
   8   2  11      130.93      118.48      5.60 o
   9   2  11       23.86       16.31      4.29 o
  10   2  11        0.67       -1.48      2.49 o
  11   2  11        2.81        1.32      3.58 o
  12   2  11        0.07        0.62      4.11 o
 -19   3  11        0.00       -4.91      4.91 o
 -18   3  11       10.09        7.56      3.44 o
 -17   3  11        2.06        1.83      2.32 o
 -16   3  11        2.94        3.81      2.95 o
 -15   3  11       13.05       11.03      1.83 o
 -14   3  11        4.66        1.86      1.66 o
 -13   3  11       18.33       17.14      1.98 o
 -12   3  11       34.90       36.51      2.33 o
 -11   3  11        9.81        6.40      1.40 o
 -10   3  11        6.23        5.10      1.34 o
  -9   3  11      168.28      177.55      3.94 o
  -8   3  11       69.02       61.23      2.25 o
  -7   3  11       37.74       39.14      2.09 o
  -6   3  11       56.69       60.68      2.26 o
  -5   3  11       72.36       70.88      2.54 o
  -4   3  11       66.17       56.35      2.15 o
  -3   3  11       12.50       14.12      1.52 o
  -2   3  11      201.37      205.92      5.39 o
  -1   3  11        5.32       13.79      1.80 o
   0   3  11      458.18      467.72      7.45 o
   1   3  11       63.82       55.97      2.87 o
   2   3  11      440.60      449.28      8.05 o
   3   3  11      127.83      139.48      4.85 o
   4   3  11      225.69      222.95      6.79 o
   5   3  11        6.44        0.99      2.29 o
   6   3  11        2.44        6.16      4.28 o
   7   3  11       91.12       82.66      4.87 o
   8   3  11       53.00       53.96      4.36 o
   9   3  11       16.73        7.87      3.35 o
  10   3  11       21.95       28.76      4.76 o
  11   3  11        5.58        7.86      4.47 o
  12   3  11        7.32        2.71      7.13 o
 -18   4  11        6.28        6.44      3.24 o
 -17   4  11        0.80       -2.75      2.75 o
 -16   4  11        9.13        1.97      2.96 o
 -15   4  11        0.81       -2.10      2.10 o
 -14   4  11        7.27       -2.08      2.08 o
 -13   4  11        5.12        1.89      2.22 o
 -12   4  11      126.41      108.45      4.48 o
 -11   4  11       49.96       44.68      3.03 o
 -10   4  11      274.06      280.84      6.66 o
  -9   4  11       33.29       27.48      2.35 o
  -8   4  11        0.83        1.68      1.69 o
  -7   4  11       31.33       27.92      2.24 o
  -6   4  11      117.50      103.38      3.23 o
  -5   4  11      103.51       86.90      3.07 o
  -4   4  11        0.65        0.39      1.59 o
  -3   4  11      444.90      434.22      7.39 o
  -2   4  11        2.13        2.47      2.34 o
  -1   4  11      128.11      126.09      3.89 o
   0   4  11       28.52       29.95      2.44 o
   1   4  11       90.01       79.92      4.10 o
   2   4  11      253.38      226.75      6.07 o
   3   4  11       25.05       19.68      2.80 o
   4   4  11       37.12       37.60      3.34 o
   5   4  11        9.88       14.39      2.74 o
   6   4  11       64.60       71.38      4.31 o
   7   4  11        8.14        8.13      2.84 o
   8   4  11        0.07       -1.39      2.70 o
   9   4  11        4.39        6.11      5.01 o
  10   4  11        4.75        2.71      3.45 o
  11   4  11        0.47       -1.11      3.56 o
 -17   5  11        3.17        7.15      3.63 o
 -16   5  11        1.56        1.76      3.83 o
 -15   5  11        1.62       -3.04      3.12 o
 -14   5  11       10.42       12.25      3.05 o
 -13   5  11        1.65       -2.49      2.49 o
 -12   5  11        1.98        1.69      2.59 o
 -11   5  11        7.66        4.27      2.78 o
 -10   5  11       22.70       21.72      3.46 o
  -9   5  11        2.63       -0.54      2.57 o
  -8   5  11       69.77       57.56      4.24 o
  -7   5  11      222.31      223.14      7.55 o
  -6   5  11       68.24       63.84      4.57 o
  -5   5  11      146.23      141.43      6.90 o
  -4   5  11      160.70      182.51      6.13 o
  -3   5  11        0.07       -1.86      1.86 o
  -2   5  11      224.48      239.72      6.47 o
  -1   5  11       60.82       71.00      4.67 o
   0   5  11      441.82      495.21      9.96 o
   1   5  11      371.98      376.47      9.46 o
   2   5  11      297.79      324.17      8.80 o
   3   5  11        1.99        2.94      2.79 o
   4   5  11        0.08       -1.25      2.48 o
   5   5  11       99.65       93.77      5.32 o
   6   5  11        4.02        3.33      2.87 o
   7   5  11       34.98       38.95      4.37 o
   8   5  11        0.80       -3.01      3.01 o
   9   5  11       27.28       25.07      5.25 o
  10   5  11        0.03       -1.80      5.56 o
 -15   6  11        0.05       -2.82      2.82 o
 -14   6  11        0.41        2.65      3.27 o
 -13   6  11       16.46       19.57      3.72 o
 -12   6  11       25.28       20.62      3.74 o
 -11   6  11        0.43       -1.32      2.87 o
 -10   6  11       77.27       86.21      5.47 o
  -9   6  11       54.64       56.11      4.83 o
  -8   6  11       92.85       93.24      5.75 o
  -7   6  11      271.15      292.90      9.44 o
  -6   6  11       66.08       59.87      4.85 o
  -5   6  11       61.11       64.79      6.59 o
  -4   6  11        9.03        8.69      3.29 o
  -3   6  11       24.63       27.69      3.55 o
  -2   6  11        4.62        1.81      2.65 o
  -1   6  11       94.42      101.03      5.38 o
   0   6  11       12.05       17.37      3.66 o
   1   6  11        0.11        3.60      3.00 o
   2   6  11       80.47       84.84      6.95 o
   3   6  11       33.32       26.83      4.65 o
   4   6  11        0.02       -2.76      2.76 o
   5   6  11       23.20       27.26      3.96 o
   6   6  11        5.38        5.92      3.19 o
   7   6  11        0.06       -1.30      3.29 o
   8   6  11        0.04       -3.57      3.57 o
 -13   7  11        1.96        6.16      3.73 o
 -12   7  11        5.27       10.16      3.80 o
 -11   7  11       25.09       27.09      4.78 o
 -10   7  11        6.69        2.93      3.32 o
  -9   7  11       37.39       41.39      6.18 o
  -8   7  11        0.37        1.35      3.41 o
  -7   7  11        0.50       -1.56      3.22 o
  -6   7  11        9.50        6.35      4.16 o
  -5   7  11        3.17        0.41      3.25 o
  -4   7  11        4.98       15.23      5.40 o
  -3   7  11       13.48        9.08      3.73 o
  -2   7  11        0.08       -3.46      3.46 o
  -1   7  11       74.83       81.03      6.18 o
   0   7  11      176.10      189.28      8.23 o
   1   7  11       46.07       51.62      5.35 o
   2   7  11       15.41       12.81      4.38 o
   3   7  11       31.90       34.96      5.01 o
   4   7  11        0.02        2.84      3.78 o
   5   7  11        3.82        5.51      4.15 o
   6   7  11       36.38       33.19      6.12 o
  -9   8  11        0.92        2.71      3.78 o
  -8   8  11       18.94       28.09      4.68 o
  -7   8  11       73.00       72.22      6.08 o
  -6   8  11       12.73       15.83      4.32 o
  -5   8  11        1.79       -2.90      4.55 o
  -4   8  11       65.86       73.81      6.38 o
  -3   8  11        3.69        6.27      4.29 o
  -2   8  11        3.59       11.15      4.49 o
  -1   8  11        0.97       -0.54      3.77 o
   0   8  11        4.53        2.31      4.54 o
   1   8  11        2.45       -1.29      4.52 o
   2   8  11        1.19       -0.02      4.63 o
 -20   0  12       11.74        3.07      7.65 o
 -18   0  12       31.19       42.40      9.63 o
 -16   0  12        0.00        3.73      5.62 o
 -14   0  12      234.69      231.78      9.52 o
 -12   0  12        0.00        0.95      1.80 o
 -10   0  12      100.73      111.68      3.78 o
  -8   0  12     1258.60     1258.74     20.25 o
  -6   0  12      357.94      359.97      8.78 o
  -4   0  12       11.84       17.96      2.89 o
  -2   0  12     2417.11     2480.45     38.11 o
   0   0  12       17.21       10.08      3.16 o
   2   0  12       11.04       15.28      3.77 o
   4   0  12       15.98       23.80      6.33 o
   6   0  12        0.31       -3.29      3.29 o
   8   0  12       11.77        5.98      4.96 o
  10   0  12       64.47       69.35      6.23 o
  12   0  12       11.81       32.83     15.68 o
 -20   1  12        2.13       -2.56      2.56 o
 -19   1  12        0.16       -2.25      2.25 o
 -18   1  12       24.58       25.22      3.12 o
 -17   1  12        1.33       -1.63      1.63 o
 -16   1  12       26.17       27.76      2.29 o
 -15   1  12        6.57        6.45      1.49 o
 -14   1  12       16.78       17.11      2.12 o
 -13   1  12      158.30      170.98      5.86 o
 -12   1  12       41.61       51.07      1.94 o
 -11   1  12        2.63        2.28      1.14 o
 -10   1  12       59.22       53.59      2.13 o
  -9   1  12       34.16       36.43      1.89 o
  -8   1  12       54.45       59.72      2.31 o
  -7   1  12      149.00      143.35      3.21 o
  -6   1  12      117.48      122.14      3.00 o
  -5   1  12      463.76      491.73      5.91 o
  -4   1  12      172.87      157.00      3.47 o
  -3   1  12       14.85       11.23      1.38 o
  -2   1  12       46.12       40.88      2.12 o
  -1   1  12        0.06       -0.82      1.37 o
   0   1  12      515.33      489.05      9.60 o
   1   1  12      122.44      121.29      4.60 o
   2   1  12        1.26       -0.66      1.78 o
   3   1  12        5.25        2.66      2.08 o
   4   1  12      208.30      211.14      6.50 o
   5   1  12       27.86       18.51      2.97 o
   6   1  12      128.43      137.17      6.17 o
   7   1  12        3.78        2.21      2.44 o
   8   1  12       57.48       72.83      4.69 o
   9   1  12       13.56       16.86      3.35 o
  10   1  12       20.08       18.64      3.48 o
  11   1  12        0.02        3.30      3.85 o
  12   1  12        0.06        2.10      4.19 o
 -19   2  12        0.00       -0.32      2.94 o
 -18   2  12       10.66        8.72      3.32 o
 -17   2  12        0.73       -0.02      2.73 o
 -16   2  12       19.69       17.63      3.30 o
 -15   2  12        9.38        9.98      2.54 o
 -14   2  12       86.69       87.28      3.10 o
 -13   2  12       44.20       40.07      1.97 o
 -12   2  12       19.83       19.24      1.87 o
 -11   2  12      132.43      131.17      4.65 o
 -10   2  12       50.19       55.82      2.31 o
  -9   2  12      108.60       98.62      3.05 o
  -8   2  12       73.75       70.15      2.33 o
  -7   2  12       68.88       72.96      2.97 o
  -6   2  12      120.54      118.82      3.96 o
  -5   2  12      582.85      566.17      7.02 o
  -4   2  12      364.54      378.69      5.52 o
  -3   2  12       97.32       92.40      2.64 o
  -2   2  12      136.33      130.76      3.20 o
  -1   2  12        0.79        0.98      1.51 o
   0   2  12      220.55      224.84      5.58 o
   1   2  12      111.10      120.31      4.72 o
   2   2  12        1.79        1.96      2.16 o
   3   2  12        8.48        3.93      2.22 o
   4   2  12       51.05       56.60      3.83 o
   5   2  12        5.47        2.38      2.68 o
   6   2  12        0.45       -2.01      2.21 o
   7   2  12       16.69       21.65      3.39 o
   8   2  12       77.04       87.73      5.08 o
   9   2  12        2.10        1.20      2.74 o
  10   2  12        2.80        0.93      3.31 o
  11   2  12       15.90       11.02      4.65 o
 -19   3  12       11.97       16.55      2.61 o
 -18   3  12        3.46        2.83      2.28 o
 -17   3  12        2.94       -0.14      2.13 o
 -16   3  12        3.44       -1.99      2.14 o
 -15   3  12        4.48        2.95      2.04 o
 -14   3  12       23.09       20.30      1.92 o
 -13   3  12      318.82      311.62      5.63 o
 -12   3  12        0.06       -1.90      1.90 o
 -11   3  12       42.27       38.00      2.46 o
 -10   3  12      104.62      107.41      3.40 o
  -9   3  12        0.12       -1.25      1.25 o
  -8   3  12       22.30       25.44      1.99 o
  -7   3  12       41.51       35.38      1.97 o
  -6   3  12        2.31       -1.19      1.19 o
  -5   3  12      124.36      121.75      4.05 o
  -4   3  12        9.74        6.45      1.47 o
  -3   3  12      441.51      418.04      6.79 o
  -2   3  12      329.51      312.93      5.76 o
  -1   3  12        6.12        8.88      1.81 o
   0   3  12       53.37       57.25      2.95 o
   1   3  12       88.21      102.35      3.81 o
   2   3  12      331.14      328.59      7.55 o
   3   3  12       73.35       65.96      3.82 o
   4   3  12        5.61        1.99      2.35 o
   5   3  12       20.86       21.44      3.65 o
   6   3  12       74.07       81.25      4.81 o
   7   3  12       22.25       21.38      3.42 o
   8   3  12       15.31       10.57      3.20 o
   9   3  12       40.09       47.22      4.51 o
  10   3  12        1.56        4.41      3.67 o
  11   3  12       12.13       14.91      4.98 o
 -18   4  12        0.09       -1.31      3.40 o
 -17   4  12       13.22       17.94      3.49 o
 -16   4  12       17.29       20.94      3.58 o
 -15   4  12        0.06       -2.14      2.39 o
 -14   4  12        0.15       -1.70      2.42 o
 -13   4  12      349.95      351.90      8.03 o
 -12   4  12        9.23        9.15      2.31 o
 -11   4  12       18.26       17.00      3.50 o
 -10   4  12       38.80       25.23      2.54 o
  -9   4  12      102.56       99.93      4.10 o
  -8   4  12        7.07        7.95      2.12 o
  -7   4  12       15.49       14.81      2.96 o
  -6   4  12      109.31      101.79      4.43 o
  -5   4  12      499.17      475.27     11.65 o
  -4   4  12       53.38       62.67      4.04 o
  -3   4  12       45.46       50.43      2.62 o
  -2   4  12       50.44       53.45      2.78 o
  -1   4  12      377.79      396.97      7.48 o
   0   4  12      175.57      184.53      5.07 o
   1   4  12      236.76      243.66      6.36 o
   2   4  12       70.46       65.65      4.26 o
   3   4  12        0.86        0.40      2.39 o
   4   4  12       35.64       33.64      3.30 o
   5   4  12       77.32       78.23      4.46 o
   6   4  12       94.18       90.51      4.84 o
   7   4  12       14.81        9.38      2.99 o
   8   4  12       28.05       21.52      3.52 o
   9   4  12       67.08       78.85      5.64 o
  10   4  12        0.46        5.38      4.12 o
 -17   5  12        1.19        6.89      3.93 o
 -16   5  12        1.51        2.39      3.59 o
 -15   5  12        1.03        0.02      2.85 o
 -14   5  12        9.19        9.38      3.37 o
 -13   5  12       32.24       24.08      3.59 o
 -12   5  12        0.46       -1.07      3.54 o
 -11   5  12        0.11       -1.26      2.68 o
 -10   5  12       28.21       22.03      3.44 o
  -9   5  12        0.09       -0.60      2.62 o
  -8   5  12        4.61        2.63      2.73 o
  -7   5  12       29.68       27.44      4.56 o
  -6   5  12        0.23        0.88      2.67 o
  -5   5  12      110.75       98.83      5.46 o
  -4   5  12       97.84      101.12      5.91 o
  -3   5  12      132.83      133.24      5.54 o
  -2   5  12       32.79       35.72      3.77 o
  -1   5  12       86.97       93.94      4.52 o
   0   5  12       70.97       73.73      4.44 o
   1   5  12        6.32       12.47      3.86 o
   2   5  12       21.83       18.45      3.44 o
   3   5  12        2.75        3.04      2.84 o
   4   5  12      120.50      130.77      6.07 o
   5   5  12        2.06        2.89      2.99 o
   6   5  12        8.73       10.91      3.52 o
   7   5  12        3.49        3.46      3.23 o
   8   5  12        8.57        9.63      4.20 o
   9   5  12       44.60       42.57      6.61 o
 -15   6  12       18.61       23.74      4.52 o
 -14   6  12        8.06       14.16      3.66 o
 -13   6  12       16.22        7.50      3.33 o
 -12   6  12        0.08        4.65      3.37 o
 -11   6  12       54.81       50.50      6.68 o
 -10   6  12       23.37       23.75      4.00 o
  -9   6  12       28.62       20.05      3.89 o
  -8   6  12       50.32       47.62      4.71 o
  -7   6  12       28.58       36.66      4.51 o
  -6   6  12        4.40       -2.30      3.00 o
  -5   6  12       15.34       13.78      3.68 o
  -4   6  12        6.54        3.09      3.25 o
  -3   6  12        8.02        7.13      3.46 o
  -2   6  12       39.42       34.60      4.58 o
  -1   6  12      129.17      141.57      6.28 o
   0   6  12        0.01       -0.41      3.00 o
   1   6  12      100.80      100.76      6.29 o
   2   6  12        0.29       -0.92      3.22 o
   3   6  12       24.54       30.48      4.66 o
   4   6  12       29.79       30.40      4.08 o
   5   6  12        2.25       -0.81      3.27 o
   6   6  12       14.57       20.25      4.25 o
   7   6  12        1.89       -1.73      3.82 o
 -12   7  12        8.46        4.58      3.58 o
 -11   7  12       10.07        6.32      3.77 o
 -10   7  12        4.24       10.13      3.71 o
  -9   7  12        0.74       -2.64      3.17 o
  -8   7  12        7.43        5.00      4.01 o
  -7   7  12        0.04        5.01      4.31 o
  -6   7  12       75.22       68.75      5.63 o
  -5   7  12       19.72       17.01      4.33 o
  -4   7  12       16.41       23.22      5.02 o
  -3   7  12        5.80        5.36      3.97 o
  -2   7  12        4.37        1.34      3.79 o
  -1   7  12       35.62       28.92      4.83 o
   0   7  12       45.66       40.13      5.95 o
   1   7  12        2.84        3.73      4.04 o
   2   7  12        0.50       -0.18      3.60 o
   3   7  12       49.98       61.29      5.98 o
   4   7  12        0.53       -3.51      3.88 o
  -8   8  12        4.58        1.25      4.35 o
  -7   8  12       13.05        7.89      6.05 o
  -6   8  12       20.16       24.55      4.91 o
  -5   8  12       65.92       73.01      6.48 o
  -4   8  12        2.07       -3.51      3.51 o
  -3   8  12       23.28       22.89      6.03 o
  -2   8  12        0.48       -2.74      5.38 o
  -1   8  12       11.51       -2.10      4.74 o
   0   8  12        2.85        1.05      4.63 o
 -19   0  13       26.40       49.06     11.10 o
 -17   0  13       13.81        5.81      7.04 o
 -15   0  13      128.33      118.64      7.13 o
 -13   0  13       32.42       27.42      3.02 o
 -11   0  13        8.80        4.72      4.29 o
  -9   0  13     1262.22     1319.79     21.35 o
  -7   0  13     1261.13     1271.53     26.11 o
  -5   0  13      304.06      312.59      8.33 o
  -3   0  13      681.01      767.41     17.35 o
  -1   0  13      290.33      303.29     11.15 o
   1   0  13      118.38      127.04     10.74 o
   3   0  13        4.44        6.81      3.71 o
   5   0  13      244.05      210.56     16.11 o
   7   0  13       14.17       14.10      4.69 o
   9   0  13        4.74        6.79      3.93 o
  11   0  13       85.38      122.85      9.94 o
 -19   1  13       36.24       40.73      7.31 o
 -18   1  13        0.28        1.42      4.98 o
 -17   1  13       58.63       70.70     18.72 o
 -16   1  13       13.41       15.74      2.50 o
 -15   1  13        0.42        0.56      1.56 o
 -14   1  13       66.88       67.72      2.85 o
 -13   1  13      157.95      152.00      3.54 o
 -12   1  13      116.67      127.93      3.05 o
 -11   1  13       12.16        7.17      1.48 o
 -10   1  13       13.05       12.07      1.61 o
  -9   1  13      114.67      103.16      3.20 o
  -8   1  13       12.46        6.61      1.65 o
  -7   1  13       75.99       71.00      3.82 o
  -6   1  13        0.32       -0.76      0.97 o
  -5   1  13        1.32       -0.43      1.10 o
  -4   1  13       81.40       86.19      2.58 o
  -3   1  13       79.22       67.48      2.55 o
  -2   1  13      448.25      435.18      7.80 o
  -1   1  13       32.09       35.11      3.98 o
   0   1  13       90.85       85.34      3.99 o
   1   1  13       17.54       17.52      3.68 o
   2   1  13        1.70        0.27      1.94 o
   3   1  13      317.10      277.93      7.54 o
   4   1  13       13.32        9.98      3.92 o
   5   1  13      179.18      170.06      6.28 o
   6   1  13       13.50       13.36      2.93 o
   7   1  13        0.48       -1.52      3.43 o
   8   1  13       27.44       27.53      3.73 o
   9   1  13       35.52       38.35      4.17 o
  10   1  13        2.77        2.97      3.46 o
  11   1  13        0.01       -3.77      4.08 o
 -19   2  13        1.22        1.40      4.58 o
 -18   2  13        1.54        2.84      4.66 o
 -17   2  13        5.58        6.70      4.33 o
 -16   2  13       38.91       39.97      4.01 o
 -15   2  13       55.65       60.09      3.88 o
 -14   2  13       23.57       15.76      1.67 o
 -13   2  13      325.31      311.61      5.43 o
 -12   2  13      102.43      117.57      4.14 o
 -11   2  13      472.52      461.53      7.31 o
 -10   2  13      442.58      453.50      7.72 o
  -9   2  13      332.12      356.73      6.28 o
  -8   2  13        2.21        0.23      1.36 o
  -7   2  13      722.29      708.28      9.42 o
  -6   2  13      693.44      747.68      9.25 o
  -5   2  13     1119.08     1087.06     13.75 o
  -4   2  13      894.95      890.61     10.84 o
  -3   2  13        3.66        2.90      1.36 o
  -2   2  13       10.04        8.98      1.65 o
  -1   2  13       81.00       80.96      3.37 o
   0   2  13      407.94      436.61      9.42 o
   1   2  13       44.13       46.45      3.46 o
   2   2  13       16.89       17.41      2.85 o
   3   2  13       14.27       11.17      2.68 o
   4   2  13       13.54        6.96      2.56 o
   5   2  13       56.09       53.32      4.09 o
   6   2  13        1.65       -0.72      2.58 o
   7   2  13        3.18        3.87      2.73 o
   8   2  13        9.06       11.01      3.22 o
   9   2  13        3.62        5.09      3.20 o
  10   2  13       11.12       13.42      4.70 o
 -18   3  13        0.60       -1.57      3.67 o
 -17   3  13       16.63       19.35      2.55 o
 -16   3  13       77.55       73.22      3.98 o
 -15   3  13        7.95        9.13      2.23 o
 -14   3  13       55.77       49.94      3.12 o
 -13   3  13       50.39       54.16      3.29 o
 -12   3  13       23.59       24.76      2.31 o
 -11   3  13       37.18       35.26      3.06 o
 -10   3  13      168.75      162.56      4.68 o
  -9   3  13      171.51      183.18      5.07 o
  -8   3  13       30.09       28.62      2.40 o
  -7   3  13       10.23        8.52      1.93 o
  -6   3  13      230.42      238.31      5.22 o
  -5   3  13       49.34       53.97      2.73 o
  -4   3  13      160.04      148.86      4.23 o
  -3   3  13       82.29       91.01      3.43 o
  -2   3  13      182.20      184.97      4.84 o
  -1   3  13       52.93       45.64      2.84 o
   0   3  13        5.00        2.70      1.85 o
   1   3  13       48.39       46.04      3.33 o
   2   3  13       68.80       68.75      3.94 o
   3   3  13        0.77       -1.25      2.09 o
   4   3  13        0.08        1.35      2.51 o
   5   3  13       37.93       36.43      3.83 o
   6   3  13       16.37       12.30      3.57 o
   7   3  13       13.32       13.25      3.39 o
   8   3  13       81.94       79.49      5.31 o
   9   3  13       41.46       59.35      5.70 o
  10   3  13       19.27       20.37      5.25 o
 -18   4  13        0.00       -2.90      2.90 o
 -17   4  13        7.61        5.31      3.14 o
 -16   4  13       15.70        8.68      4.66 o
 -15   4  13       71.54       62.97      4.24 o
 -14   4  13       47.18       43.78      3.87 o
 -13   4  13        0.22       -2.12      2.75 o
 -12   4  13        8.02        4.48      2.66 o
 -11   4  13        5.41        4.09      2.62 o
 -10   4  13       35.10       28.45      3.46 o
  -9   4  13       73.20       73.20      3.72 o
  -8   4  13       58.97       55.89      3.98 o
  -7   4  13      234.24      230.20      7.64 o
  -6   4  13      654.34      663.77     14.31 o
  -5   4  13       46.64       51.97      4.49 o
  -4   4  13      336.08      337.14      8.48 o
  -3   4  13        0.23       -0.17      2.45 o
  -2   4  13      605.84      641.60     13.39 o
  -1   4  13       66.08       51.34      4.49 o
   0   4  13       11.60       10.54      2.72 o
   1   4  13        0.36       -1.86      2.30 o
   2   4  13       56.44       71.75      4.50 o
   3   4  13        8.41        9.75      2.95 o
   4   4  13        8.05        7.90      2.69 o
   5   4  13        1.57        0.79      2.60 o
   6   4  13        7.96        9.79      2.96 o
   7   4  13       19.20       28.53      4.79 o
   8   4  13        9.32       12.85      3.51 o
   9   4  13        0.06        0.91      3.43 o
 -16   5  13        0.75        5.73      5.57 o
 -15   5  13       36.58       38.23      5.02 o
 -14   5  13       40.84       44.91      4.85 o
 -13   5  13        6.32        2.34      3.57 o
 -12   5  13        3.58        5.32      2.93 o
 -11   5  13       12.18       11.87      3.17 o
 -10   5  13       45.45       40.88      4.13 o
  -9   5  13       10.67        3.98      2.95 o
  -8   5  13        1.62       -2.64      2.64 o
  -7   5  13       16.10        9.13      3.18 o
  -6   5  13       24.05       24.81      4.07 o
  -5   5  13        0.04       -1.82      2.88 o
  -4   5  13      112.86      106.70      6.06 o
  -3   5  13       66.48       60.18      5.04 o
  -2   5  13       12.08       13.47      3.18 o
  -1   5  13       18.61       20.22      3.53 o
   0   5  13       83.78       80.16      5.51 o
   1   5  13        5.44        7.53      3.40 o
   2   5  13       13.73       18.16      3.76 o
   3   5  13        0.47       -1.15      2.64 o
   4   5  13       15.13       14.65      3.57 o
   5   5  13        4.52        2.06      4.41 o
   6   5  13       18.44       25.94      4.13 o
   7   5  13       20.54       17.66      4.01 o
 -14   6  13       12.50       20.54      3.98 o
 -13   6  13        0.34       -1.61      3.19 o
 -12   6  13        0.18       -2.85      2.85 o
 -11   6  13        7.20        2.57      3.36 o
 -10   6  13        9.44        9.54      4.12 o
  -9   6  13        0.11       -0.88      3.10 o
  -8   6  13       39.68       53.56      4.94 o
  -7   6  13       20.84       20.80      3.99 o
  -6   6  13        3.93       -0.64      3.68 o
  -5   6  13       24.43       28.39      4.48 o
  -4   6  13      155.89      165.79      7.64 o
  -3   6  13       34.79       45.53      5.02 o
  -2   6  13      304.50      330.25     10.77 o
  -1   6  13        0.01       -0.72      3.20 o
   0   6  13       31.68       33.84      5.33 o
   1   6  13       60.12       54.75      5.43 o
   2   6  13       71.67       65.83      5.68 o
   3   6  13        0.00        2.10      3.58 o
   4   6  13        0.09       -0.91      3.51 o
   5   6  13       12.14       19.10      6.19 o
   6   6  13        0.58        1.72      5.51 o
 -11   7  13        1.39       -3.20      3.20 o
 -10   7  13        0.01       -1.49      5.34 o
  -9   7  13        0.63        3.85      3.71 o
  -8   7  13       18.20       16.44      5.44 o
  -7   7  13       20.15       27.11      4.52 o
  -6   7  13        0.10        3.12      3.73 o
  -5   7  13       10.26       14.95      4.17 o
  -4   7  13        7.41        7.39      4.06 o
  -3   7  13        0.60       -1.12      3.48 o
  -2   7  13        6.64        6.72      3.85 o
  -1   7  13        8.56        0.47      3.92 o
   0   7  13        0.15        3.44      4.38 o
   1   7  13       30.27       30.11      5.90 o
   2   7  13       66.83       53.14      6.79 o
   3   7  13        0.11       -4.26      4.34 o
 -18   0  14        4.78       -0.42      6.94 o
 -16   0  14       90.78      105.45     12.56 o
 -14   0  14      172.16      174.85      4.68 o
 -12   0  14     1092.97     1137.12     18.83 o
 -10   0  14     1861.96     1923.48     31.60 o
  -8   0  14      206.12      215.12      6.40 o
  -6   0  14      389.26      396.17      8.87 o
  -4   0  14       30.33       22.18      2.81 o
  -2   0  14      101.22       94.77      8.76 o
   0   0  14       27.42       27.80      8.36 o
   2   0  14      260.51      262.15     11.90 o
   4   0  14       14.47       20.77      5.10 o
   6   0  14       11.75        0.84      3.99 o
   8   0  14       97.73       98.45      7.28 o
  10   0  14       47.59       68.21      8.38 o
 -19   1  14        6.10        8.38      8.85 o
 -18   1  14        0.12       -4.59      4.59 o
 -17   1  14        0.76        4.65      7.96 o
 -16   1  14        0.73       -0.46      1.65 o
 -15   1  14        7.65        8.24      2.02 o
 -14   1  14       13.52       12.47      1.88 o
 -13   1  14       64.54       66.87      2.39 o
 -12   1  14      307.30      294.88      5.10 o
 -11   1  14        0.16        0.70      1.59 o
 -10   1  14       44.67       48.75      2.63 o
  -9   1  14       19.76       22.51      2.04 o
  -8   1  14       27.50       30.92      2.18 o
  -7   1  14       21.10       15.80      2.14 o
  -6   1  14       39.24       39.16      2.07 o
  -5   1  14        1.14       -0.83      1.26 o
  -4   1  14      739.10      722.74      9.39 o
  -3   1  14        1.48        0.40      1.55 o
  -2   1  14       37.84       44.12      2.89 o
  -1   1  14      249.35      230.57      6.42 o
   0   1  14       51.61       66.60      3.83 o
   1   1  14       12.65       14.21      2.90 o
   2   1  14      299.02      305.52      8.50 o
   3   1  14        2.29        6.18      2.49 o
   4   1  14       86.72       94.68      4.91 o
   5   1  14       34.40       28.02      3.51 o
   6   1  14       27.58       19.07      3.41 o
   7   1  14        0.02       -0.74      2.58 o
   8   1  14        0.00        0.15      3.01 o
   9   1  14        0.22        0.90      3.10 o
  10   1  14        0.43       -4.01      4.01 o
 -19   2  14        3.48        9.44      3.27 o
 -18   2  14        4.23        3.67      2.91 o
 -17   2  14        6.33        7.62      2.96 o
 -16   2  14        8.61       11.20      3.19 o
 -15   2  14       61.44       63.06      4.10 o
 -14   2  14        9.79        7.38      2.21 o
 -13   2  14        0.47       -0.31      1.70 o
 -12   2  14      130.74      130.52      4.02 o
 -11   2  14        9.16       14.89      2.95 o
 -10   2  14     1459.12     1423.44     20.19 o
  -9   2  14      159.77      158.38      4.65 o
  -8   2  14        0.13       -0.17      1.68 o
  -7   2  14      480.46      486.45      9.77 o
  -6   2  14       12.05        6.76      1.93 o
  -5   2  14      168.16      151.71      4.36 o
  -4   2  14      259.25      257.82      5.64 o
  -3   2  14      118.27      114.72      3.63 o
  -2   2  14      333.08      346.39      6.93 o
  -1   2  14       34.25       47.98      3.47 o
   0   2  14      467.29      449.86      9.89 o
   1   2  14        0.54        3.25      2.34 o
   2   2  14       18.00       24.94      3.16 o
   3   2  14        3.81        4.46      2.43 o
   4   2  14        1.90        0.23      2.40 o
   5   2  14       93.17       91.03      5.12 o
   6   2  14       17.52       28.25      5.63 o
   7   2  14       33.11       47.30      5.18 o
   8   2  14       21.44       23.85      3.95 o
   9   2  14        8.13       11.11      3.64 o
 -18   3  14        8.27        9.98      4.47 o
 -17   3  14       27.03       26.71      4.16 o
 -16   3  14        0.62        3.05      2.86 o
 -15   3  14       30.31       32.24      2.88 o
 -14   3  14        1.82        0.90      2.10 o
 -13   3  14        1.25        3.27      2.18 o
 -12   3  14        5.65        3.22      2.14 o
 -11   3  14       57.10       60.60      3.52 o
 -10   3  14        1.73       -1.52      2.27 o
  -9   3  14        3.38        6.62      2.62 o
  -8   3  14      189.75      193.97      5.83 o
  -7   3  14        2.50        3.96      2.35 o
  -6   3  14       35.19       28.63      3.55 o
  -5   3  14      274.99      255.04      6.84 o
  -4   3  14      260.18      273.82      7.21 o
  -3   3  14      109.04      100.00      4.25 o
  -2   3  14        2.00       -1.95      1.95 o
  -1   3  14       65.38       62.80      3.31 o
   0   3  14        0.65       -1.99      1.99 o
   1   3  14       85.98       91.83      4.34 o
   2   3  14       40.95       43.38      3.49 o
   3   3  14        0.05        0.43      2.19 o
   4   3  14       15.53       20.18      3.35 o
   5   3  14       49.09       52.09      4.48 o
   6   3  14        0.59        2.92      2.89 o
   7   3  14       21.95       23.62      3.77 o
   8   3  14       37.20       48.08      4.76 o
   9   3  14        2.17        3.78      4.76 o
 -17   4  14       16.77       22.11      3.68 o
 -16   4  14        9.34        6.04      3.18 o
 -15   4  14       81.51       93.69      5.01 o
 -14   4  14        9.92       10.57      3.01 o
 -13   4  14       15.61       15.33      3.14 o
 -12   4  14       42.50       43.81      4.52 o
 -11   4  14      110.63      109.58      6.28 o
 -10   4  14        4.63        5.07      3.13 o
  -9   4  14        0.09        2.40      2.62 o
  -8   4  14      150.04      153.13      6.40 o
  -7   4  14        7.76        8.75      3.00 o
  -6   4  14        5.11        6.18      3.11 o
  -5   4  14      776.92      789.98     16.57 o
  -4   4  14      718.41      727.48     15.87 o
  -3   4  14       80.06       71.37      6.17 o
  -2   4  14       17.81       22.05      3.45 o
  -1   4  14        5.12        2.78      2.78 o
   0   4  14       24.74       26.76      3.88 o
   1   4  14       11.31       11.49      3.25 o
   2   4  14       20.15       22.71      5.40 o
   3   4  14       75.61       73.92      4.92 o
   4   4  14       25.87       34.40      3.74 o
   5   4  14        1.56        2.02      2.68 o
   6   4  14       12.23        8.28      3.11 o
   7   4  14       16.36       13.79      3.44 o
   8   4  14        5.71       10.85      4.43 o
 -16   5  14        6.62        8.73      4.25 o
 -15   5  14        0.71        0.52      3.01 o
 -14   5  14        6.16       12.44      3.39 o
 -13   5  14        0.10       -2.75      2.75 o
 -12   5  14       26.36       26.87      5.22 o
 -11   5  14        0.32       -2.58      2.58 o
 -10   5  14        0.54        1.84      2.92 o
  -9   5  14       62.17       64.89      4.87 o
  -8   5  14       24.40       31.55      4.05 o
  -7   5  14       16.46       10.28      4.18 o
  -6   5  14      219.68      233.80      8.58 o
  -5   5  14        6.91        3.20      3.63 o
  -4   5  14       44.20       37.12      4.50 o
  -3   5  14       16.99       20.54      4.12 o
  -2   5  14        4.44        3.04      3.47 o
  -1   5  14       60.41       57.39      5.33 o
   0   5  14       27.57       26.01      4.82 o
   1   5  14       83.35       93.20      6.11 o
   2   5  14       75.27       87.98      6.22 o
   3   5  14        2.59       -1.43      3.22 o
   4   5  14        1.07        0.28      3.38 o
   5   5  14        0.45       -1.34      3.51 o
   6   5  14        2.19        0.61      3.90 o
 -13   6  14        0.04       -3.08      3.08 o
 -12   6  14        5.84        3.11      3.37 o
 -11   6  14       24.41       25.69      5.30 o
 -10   6  14        0.64        3.36      3.70 o
  -9   6  14       62.75       69.36      5.42 o
  -8   6  14        0.29       -1.34      3.26 o
  -7   6  14        3.31        3.36      3.34 o
  -6   6  14       28.79       40.41      4.81 o
  -5   6  14       72.26       80.43      5.90 o
  -4   6  14       45.87       38.48      4.91 o
  -3   6  14      104.91      105.52      9.35 o
  -2   6  14       84.13       85.99      8.69 o
  -1   6  14        7.74        9.96      5.59 o
   0   6  14       54.79       50.63      6.17 o
   1   6  14        9.61        6.15      4.57 o
   2   6  14        6.77        3.24      4.31 o
   3   6  14        6.33       15.17      5.26 o
   4   6  14       25.30       11.60      5.08 o
 -10   7  14       11.12       13.48      4.27 o
  -9   7  14        0.77        4.90      3.67 o
  -8   7  14       17.94       19.75      4.43 o
  -7   7  14       20.16       20.48      4.47 o
  -6   7  14       40.40       49.77      5.60 o
  -5   7  14        0.50       -1.62      3.73 o
  -4   7  14        0.58        0.97      3.79 o
  -3   7  14        2.42        4.25      4.15 o
  -2   7  14       12.80        3.42      4.12 o
  -1   7  14        5.80       -1.29      4.15 o
   0   7  14        6.18        1.54      4.50 o
   1   7  14        4.43       -1.93      4.57 o
 -19   0  15        1.49       11.76      8.12 o
 -17   0  15        0.63        1.37      6.37 o
 -15   0  15        6.26        6.11      3.90 o
 -13   0  15      387.39      377.85     10.88 o
 -11   0  15      425.96      437.26      9.68 o
  -9   0  15        0.12       -0.26      2.10 o
  -7   0  15      931.22      957.53     44.37 o
  -5   0  15      826.93      727.23     20.86 o
  -3   0  15      138.11      118.32     10.39 o
  -1   0  15      494.40      409.00     14.37 o
   1   0  15      663.75      578.25     18.81 o
   3   0  15       10.15        1.95      4.02 o
   5   0  15        3.41        6.29      8.15 o
   7   0  15        9.62        8.06      4.11 o
   9   0  15        1.33        0.49      4.11 o
 -18   1  15        5.23        6.64      5.66 o
 -17   1  15       32.84       36.63      6.80 o
 -16   1  15        0.36        1.42      2.39 o
 -15   1  15        8.43        9.76      2.21 o
 -14   1  15        1.60        0.67      1.44 o
 -13   1  15        2.51        0.13      1.48 o
 -12   1  15        8.84        5.98      1.78 o
 -11   1  15      601.24      653.18     12.42 o
 -10   1  15        4.57        3.53      2.75 o
  -9   1  15      166.24      161.64      5.38 o
  -8   1  15       61.34       71.94      4.54 o
  -7   1  15       17.31       18.58      2.75 o
  -6   1  15      245.92      254.50     11.17 o
  -5   1  15       30.37       26.00      3.12 o
  -4   1  15       86.30       87.74      4.91 o
  -3   1  15       92.58       90.78      4.33 o
  -2   1  15        3.63        0.73      2.01 o
  -1   1  15       20.66       20.38      2.84 o
   0   1  15       70.24       68.59      4.13 o
   1   1  15      153.53      138.17      5.64 o
   2   1  15        2.49        4.56      2.53 o
   3   1  15       47.15       54.49      4.14 o
   4   1  15       29.91       31.85      3.64 o
   5   1  15        4.48        1.47      2.75 o
   6   1  15        0.58       -2.74      2.77 o
   7   1  15        8.54       10.02      3.42 o
   8   1  15        4.33        2.25      3.14 o
   9   1  15        0.41        2.17      3.74 o
 -18   2  15        5.87       12.91      3.28 o
 -17   2  15        5.31        6.39      3.53 o
 -16   2  15       48.62       58.67      6.77 o
 -15   2  15       30.79       30.86      3.24 o
 -14   2  15       23.84       23.47      2.46 o
 -13   2  15       86.76       92.87      4.01 o
 -12   2  15       99.61      100.37      4.29 o
 -11   2  15      468.80      479.12      9.72 o
 -10   2  15       46.95       37.08      3.21 o
  -9   2  15        0.51        1.47      2.12 o
  -8   2  15       48.10       47.01      3.43 o
  -7   2  15      552.68      576.87     15.53 o
  -6   2  15        0.39       -0.92      2.59 o
  -5   2  15      593.89      599.27     13.36 o
  -4   2  15       50.71       42.85      4.06 o
  -3   2  15      125.49      124.00      5.96 o
  -2   2  15        5.54        2.52      2.34 o
  -1   2  15       47.61       25.86      3.64 o
   0   2  15        6.70        8.56      2.74 o
   1   2  15      422.79      412.37     11.71 o
   2   2  15       69.54       68.15      4.47 o
   3   2  15       24.33       25.96      3.56 o
   4   2  15       76.18       67.73      4.77 o
   5   2  15       17.92       11.17      3.17 o
   6   2  15       17.17       20.88      3.71 o
   7   2  15        0.12       -1.96      3.03 o
   8   2  15        3.90        4.45      3.45 o
 -17   3  15        4.25        8.19      5.24 o
 -16   3  15       25.48       29.15      3.34 o
 -15   3  15       11.74       12.56      2.71 o
 -14   3  15        0.37       -0.31      2.36 o
 -13   3  15       79.52       87.24      4.08 o
 -12   3  15       77.17       72.81      3.86 o
 -11   3  15        0.18        1.19      2.12 o
 -10   3  15       14.63       18.92      3.21 o
  -9   3  15        1.83        1.13      2.10 o
  -8   3  15       59.47       58.99      3.72 o
  -7   3  15        0.82        1.45      2.33 o
  -6   3  15      345.57      347.99     12.31 o
  -5   3  15        0.99        0.45      2.86 o
  -4   3  15        1.40        1.03      3.82 o
  -3   3  15       25.73       38.91      6.41 o
  -2   3  15     1105.01     1086.10     21.08 o
  -1   3  15      179.87      195.59      8.86 o
   0   3  15       27.10       26.47      4.08 o
   1   3  15       11.08       11.87      3.26 o
   2   3  15        8.63        3.35      3.06 o
   3   3  15        0.56       -1.62      2.79 o
   4   3  15       55.55       51.27      4.14 o
   5   3  15        0.12        0.21      2.98 o
   6   3  15        8.02        6.28      3.36 o
   7   3  15        0.55        0.54      3.04 o
 -16   4  15       37.05       38.45      4.29 o
 -15   4  15        6.12        4.16      2.92 o
 -14   4  15        9.13       12.68      3.15 o
 -13   4  15       33.71       32.53      3.77 o
 -12   4  15        4.93        1.33      2.62 o
 -11   4  15        0.34       -1.96      2.58 o
 -10   4  15       11.11        9.49      2.92 o
  -9   4  15        1.13       -1.22      2.54 o
  -8   4  15        6.98        4.03      2.96 o
  -7   4  15      172.69      184.16      7.42 o
  -6   4  15       35.21       35.30      4.26 o
  -5   4  15      234.40      243.89     14.47 o
  -4   4  15      155.06      148.84      6.93 o
  -3   4  15      116.37      114.97      7.12 o
  -2   4  15       62.89       68.03      5.37 o
  -1   4  15        0.04       -0.44      3.41 o
   0   4  15       37.93       35.34      5.06 o
   1   4  15       15.62        7.49      4.60 o
   2   4  15      141.73      155.68     12.08 o
   3   4  15      158.74      196.85     13.92 o
   4   4  15        2.27        6.63      3.38 o
   5   4  15        0.33        0.75      3.33 o
   6   4  15       20.25       20.65      4.73 o
 -15   5  15        2.14       -3.09      3.09 o
 -14   5  15        1.39        4.61      3.16 o
 -13   5  15       11.77        7.18      3.80 o
 -12   5  15       18.70       19.97      3.70 o
 -11   5  15        7.87       18.99      4.10 o
 -10   5  15       48.12       52.58      4.85 o
  -9   5  15       43.31       41.10      4.48 o
  -8   5  15       48.70       61.09      4.99 o
  -7   5  15        3.17        9.15      3.35 o
  -6   5  15      130.14      133.34      6.84 o
  -5   5  15       10.31        7.69      5.37 o
  -4   5  15       24.76       34.00      4.67 o
  -3   5  15       38.59       51.60      5.18 o
  -2   5  15      209.61      237.80      9.14 o
  -1   5  15        2.52        5.90      4.13 o
   0   5  15       33.25       29.02      5.20 o
   1   5  15      115.44      113.75     12.17 o
   2   5  15        4.72        3.62      4.25 o
   3   5  15        0.01       -2.50      4.18 o
   4   5  15        0.70        0.21      4.26 o
   5   5  15        7.56        0.03      4.57 o
 -12   6  15        0.99        3.73      4.32 o
 -11   6  15       25.13       26.91      4.41 o
 -10   6  15       12.62       13.39      4.53 o
  -9   6  15        6.30        2.14      3.39 o
  -8   6  15        1.45        3.51      3.42 o
  -7   6  15       30.30       37.05      7.92 o
  -6   6  15       37.49       31.25      4.73 o
  -5   6  15       18.91       12.28      4.07 o
  -4   6  15       30.95       41.72      5.13 o
  -3   6  15       84.09       92.22      6.56 o
  -2   6  15        6.62        3.68      3.85 o
  -1   6  15       20.99       15.62      5.68 o
   0   6  15        0.02       -4.01      4.10 o
   1   6  15        1.34       -1.33      4.18 o
   2   6  15       18.71       18.18      7.88 o
  -8   7  15       10.62       12.08      5.66 o
  -7   7  15       12.23       11.08      4.61 o
  -6   7  15       22.17       32.87      5.33 o
  -5   7  15        1.56        2.07      3.97 o
  -4   7  15       18.80       16.75      5.50 o
  -3   7  15       18.75       22.47      5.09 o
  -2   7  15        2.40        0.23      4.53 o
 -18   0  16        0.37       -1.94      6.94 o
 -16   0  16       39.89       63.18     11.19 o
 -14   0  16       86.33      100.98      5.15 o
 -12   0  16        2.70        4.78      2.71 o
 -10   0  16       89.58       93.60      5.56 o
  -8   0  16      115.51      114.02      6.22 o
  -6   0  16       84.97       82.96      5.53 o
  -4   0  16       84.29       70.89      6.60 o
  -2   0  16      386.37      307.10     18.14 o
   0   0  16       58.00       29.66      7.93 o
   2   0  16        2.18       -0.19      4.24 o
   4   0  16        9.34        4.95      4.79 o
   6   0  16        0.00        5.12      4.06 o
 -18   1  16        7.66        3.67      5.45 o
 -17   1  16        0.19       -3.35      4.96 o
 -16   1  16        1.43        0.67      2.61 o
 -15   1  16       52.93       61.68      2.84 o
 -14   1  16       25.51       30.30      2.41 o
 -13   1  16        6.05        6.99      1.99 o
 -12   1  16      126.33      129.78      5.92 o
 -11   1  16       67.69       72.45      3.54 o
 -10   1  16       78.54       74.11      3.97 o
  -9   1  16       11.74       10.06      2.49 o
  -8   1  16       33.73       32.85      3.19 o
  -7   1  16       49.73       40.28      3.45 o
  -6   1  16        5.12        0.42      2.16 o
  -5   1  16       62.06       55.86      3.90 o
  -4   1  16      293.46      290.74      8.78 o
  -3   1  16        0.14        0.10      2.70 o
  -2   1  16        0.80       -1.68      2.73 o
  -1   1  16        7.09       -0.24      3.26 o
   0   1  16        9.24        7.06      3.47 o
   1   1  16       14.09       27.03      4.42 o
   2   1  16       11.01        6.52      3.20 o
   3   1  16        3.43        1.91      3.27 o
   4   1  16       75.96       69.51      7.95 o
   5   1  16        0.03        0.14      2.94 o
   6   1  16       32.37       31.84      4.23 o
   7   1  16        0.04        0.59      3.10 o
 -18   2  16        3.87        2.03      3.82 o
 -17   2  16        5.58        3.29      3.03 o
 -16   2  16        2.87        1.41      3.66 o
 -15   2  16       20.74       17.08      2.39 o
 -14   2  16        4.97        3.03      1.85 o
 -13   2  16       13.27       15.31      2.57 o
 -12   2  16       55.58       50.42      3.43 o
 -11   2  16       38.13       35.46      3.16 o
 -10   2  16       32.03       33.99      4.46 o
  -9   2  16       15.42       15.26      2.72 o
  -8   2  16       78.59       71.88      4.02 o
  -7   2  16       43.80       33.65      4.33 o
  -6   2  16        0.38       -3.87      3.87 o
  -5   2  16      134.06      121.87      8.28 o
  -4   2  16       33.09       26.28      4.46 o
  -3   2  16        0.72       -2.52      2.52 o
  -2   2  16      168.91      157.88      8.49 o
  -1   2  16      281.69      276.05     10.49 o
   0   2  16      129.90      105.09      9.14 o
   1   2  16      121.13      131.55      7.65 o
   2   2  16       14.91       11.97      4.86 o
   3   2  16       37.40       38.77      5.73 o
   4   2  16        0.02       -3.04      3.04 o
   5   2  16        3.30        1.46      4.73 o
   6   2  16        2.49        0.49      3.46 o
   7   2  16        4.93        2.05      3.66 o
 -17   3  16       34.39       38.39      7.30 o
 -16   3  16        0.12        0.78      2.56 o
 -15   3  16       53.49       49.03      4.58 o
 -14   3  16        0.45       -0.22      4.14 o
 -13   3  16       17.77       12.18      4.74 o
 -12   3  16        0.77       -0.54      2.45 o
 -11   3  16        4.65        6.06      2.89 o
 -10   3  16       35.01       35.79      4.64 o
  -9   3  16       15.91       15.13      2.79 o
  -8   3  16        0.04       -1.68      2.35 o
  -7   3  16      113.63      106.55      5.68 o
  -6   3  16       76.62       76.46      7.17 o
  -5   3  16       28.95       26.05      3.87 o
  -4   3  16       21.94       25.87      3.89 o
  -3   3  16      161.18      156.29      7.09 o
  -2   3  16      101.24       87.76      7.06 o
  -1   3  16       11.62        7.66      3.84 o
   0   3  16        5.00        8.98      3.85 o
   1   3  16       16.82       21.34      4.45 o
   2   3  16        3.86       -1.66      3.48 o
   3   3  16       72.01       75.45      6.74 o
   4   3  16       21.78       32.96      5.33 o
   5   3  16        2.83        2.82      3.99 o
   6   3  16       10.48        6.23      4.33 o
 -16   4  16        0.02       11.12      3.65 o
 -15   4  16        0.33       -0.22      2.74 o
 -14   4  16        6.13        4.65      2.99 o
 -13   4  16       30.23       37.49      4.03 o
 -12   4  16        0.61        3.47      2.88 o
 -11   4  16        1.05        5.03      3.24 o
 -10   4  16       30.61       28.08      3.85 o
  -9   4  16      103.60      104.56      5.85 o
  -8   4  16        2.92        6.58      3.09 o
  -7   4  16       11.82       13.91      4.27 o
  -6   4  16       49.05       47.01      4.71 o
  -5   4  16      153.95      163.83      7.41 o
  -4   4  16        8.39        8.00      3.49 o
  -3   4  16        1.76        0.57      3.10 o
  -2   4  16        0.03        3.76      3.33 o
  -1   4  16       61.49       51.12      5.82 o
   0   4  16       23.70       27.89      5.81 o
   1   4  16       16.20       21.79      4.91 o
   2   4  16       57.79       66.07      6.72 o
   3   4  16       49.38       49.40      6.26 o
   4   4  16        0.83        1.31      4.09 o
   5   4  16        9.67        7.24      4.64 o
 -14   5  16        1.67        5.80      3.57 o
 -13   5  16        3.96        4.13      3.52 o
 -12   5  16       15.50       16.16      3.62 o
 -11   5  16        1.59        1.42      3.04 o
 -10   5  16        0.95        3.25      3.22 o
  -9   5  16        2.13        0.63      3.10 o
  -8   5  16       34.12       36.26      4.54 o
  -7   5  16        0.32        2.55      3.24 o
  -6   5  16        4.58        6.02      3.52 o
  -5   5  16       27.12       23.67      4.50 o
  -4   5  16        6.74        1.96      3.72 o
  -3   5  16        7.33        5.10      3.69 o
  -2   5  16        3.49        0.44      3.42 o
  -1   5  16        1.07        1.37      3.91 o
   0   5  16       49.89       60.61      6.60 o
   1   5  16        0.32        0.59      4.00 o
   2   5  16        7.05        6.09      4.69 o
   3   5  16        1.74        2.70      4.53 o
 -11   6  16        0.00        3.04      3.99 o
 -10   6  16       10.23       17.74      5.71 o
  -9   6  16        7.48        6.65      3.68 o
  -8   6  16        7.74        8.99      3.89 o
  -7   6  16       54.15       63.35      6.10 o
  -6   6  16        0.01       -3.40      3.40 o
  -5   6  16        2.13       -1.28      3.54 o
  -4   6  16       10.34       10.83      5.04 o
  -3   6  16        0.33       -0.47      3.75 o
  -2   6  16       37.77       49.26      6.38 o
  -1   6  16        3.76       14.13      5.18 o
   0   6  16       25.05       31.40      6.05 o
 -17   0  17       45.87       50.86     11.10 o
 -15   0  17       37.33       52.60      4.09 o
 -13   0  17       71.64       62.31      4.60 o
 -11   0  17       48.74       41.78      6.09 o
  -9   0  17      292.74      296.12     11.15 o
  -7   0  17        0.01       -0.12      4.49 o
  -5   0  17      153.09      163.93     11.54 o
  -3   0  17      492.43      460.38     23.15 o
  -1   0  17        2.43       -0.42      5.43 o
   1   0  17      207.36      250.69     18.42 o
   3   0  17      102.33      156.03     11.10 o
   5   0  17        1.93        1.58      4.81 o
 -17   1  17        0.02        3.41      3.71 o
 -16   1  17        8.55        7.53      4.29 o
 -15   1  17        3.10        2.60      2.01 o
 -14   1  17        0.10        1.63      1.90 o
 -13   1  17       10.68       12.11      3.20 o
 -12   1  17        1.98       -0.58      1.99 o
 -11   1  17       53.05       52.83      3.32 o
 -10   1  17       18.11       15.48      2.76 o
  -9   1  17       25.29       26.55      3.09 o
  -8   1  17       10.74       12.08      3.17 o
  -7   1  17       36.36       33.87      3.47 o
  -6   1  17        7.26        7.01      2.52 o
  -5   1  17        9.51        7.07      3.09 o
  -4   1  17        1.87       -0.19      2.61 o
  -3   1  17       28.19       19.91      4.01 o
  -2   1  17       20.25       15.05      3.85 o
  -1   1  17       21.68       30.94      4.63 o
   0   1  17       92.32       98.81      6.91 o
   1   1  17       28.83       36.63     10.08 o
   2   1  17       32.50       39.13      5.27 o
   3   1  17       69.50       55.48      6.01 o
   4   1  17        3.53        0.14      5.13 o
   5   1  17       10.37        7.48      4.32 o
   6   1  17       11.24        8.34      4.42 o
 -17   2  17        0.80       -0.09      3.87 o
 -16   2  17       17.45       21.82      4.55 o
 -15   2  17        3.26        1.83      2.50 o
 -14   2  17       17.29       17.61      2.59 o
 -13   2  17       27.88       23.86      2.92 o
 -12   2  17        0.64        3.29      2.30 o
 -11   2  17        1.84       -0.83      2.20 o
 -10   2  17        7.40        7.94      2.96 o
  -9   2  17       68.09       65.81      4.08 o
  -8   2  17        9.77        9.64      2.80 o
  -7   2  17       37.59       38.68      3.67 o
  -6   2  17      130.55      104.28      5.72 o
  -5   2  17       44.48       40.72      4.30 o
  -4   2  17       13.96       15.70      6.47 o
  -3   2  17      151.70      121.13      6.38 o
  -2   2  17        6.41        8.93      3.57 o
  -1   2  17       72.81       90.71      7.47 o
   0   2  17        6.35        9.72      3.93 o
   1   2  17        0.02       -2.45      3.36 o
   2   2  17        1.81       -2.44      3.20 o
   3   2  17        1.49        6.45      4.49 o
   4   2  17        1.39        3.26      3.97 o
   5   2  17        9.27        8.87      4.46 o
 -16   3  17       18.31       15.96      3.25 o
 -15   3  17        4.48        5.47      2.77 o
 -14   3  17        0.11       -1.60      2.48 o
 -13   3  17        1.07       -1.51      3.72 o
 -12   3  17       67.71       73.25      4.79 o
 -11   3  17        0.56        1.13      2.69 o
 -10   3  17        3.98        1.24      2.63 o
  -9   3  17       36.19       37.69      4.08 o
  -8   3  17       42.00       52.38      5.17 o
  -7   3  17       29.52       29.84      3.98 o
  -6   3  17       41.96       33.33      4.05 o
  -5   3  17       12.24        6.96      3.22 o
  -4   3  17       66.20       59.20      6.16 o
  -3   3  17       55.24       68.84      5.35 o
  -2   3  17       32.84       35.71      5.10 o
  -1   3  17       41.41       45.43      5.52 o
   0   3  17       20.97       15.01      6.55 o
   1   3  17        0.95       -1.09      3.60 o
   2   3  17        2.53        5.73      4.12 o
   3   3  17        0.00       -1.11      4.33 o
   4   3  17        0.01       -3.06      3.79 o
 -15   4  17        5.38        5.76      5.08 o
 -14   4  17        0.03       -2.54      2.81 o
 -13   4  17        0.08       -2.14      2.90 o
 -12   4  17        3.64        3.86      3.44 o
 -11   4  17        2.66        5.67      3.16 o
 -10   4  17        9.91       14.56      3.53 o
  -9   4  17       26.98       29.50      4.29 o
  -8   4  17      113.24      137.49      6.89 o
  -7   4  17       82.42      100.52      6.16 o
  -6   4  17        1.44        2.69      3.16 o
  -5   4  17        4.46       -0.67      3.07 o
  -4   4  17       15.18       12.17      3.82 o
  -3   4  17       21.93       20.40      4.18 o
  -2   4  17        8.76        3.80      3.84 o
  -1   4  17        0.02       -3.69      3.69 o
   0   4  17        0.43        2.08      3.95 o
   1   4  17        8.98       13.92      4.63 o
   2   4  17       18.53       13.94      4.97 o
   3   4  17        3.38        6.17      4.29 o
 -12   5  17        3.55        4.98      3.67 o
 -11   5  17        5.18        5.59      3.46 o
 -10   5  17       53.22       56.69      6.53 o
  -9   5  17       25.94       37.91      7.16 o
  -8   5  17       18.80       19.93      4.20 o
  -7   5  17       26.35       30.40      4.64 o
  -6   5  17        0.10       -0.99      3.47 o
  -5   5  17       42.53       46.32      5.39 o
  -4   5  17       35.52       38.68      5.12 o
  -3   5  17        0.44       -2.27      3.67 o
  -2   5  17       20.08       11.07      4.46 o
  -1   5  17        0.04        3.51      4.20 o
   0   5  17        2.92        3.62      4.63 o
   1   5  17        0.04       -1.09      4.25 o
  -8   6  17       19.19       14.49      4.80 o
  -7   6  17        1.90       -0.70      3.70 o
  -6   6  17        3.37        3.76      3.94 o
  -5   6  17        0.64        1.83      3.91 o
  -4   6  17        9.83        6.27      4.25 o
  -3   6  17       33.43       45.19      7.86 o
 -16   0  18       22.12       53.23      4.84 o
 -14   0  18        0.00        6.65      3.10 o
 -12   0  18       13.07       13.44      3.64 o
 -10   0  18       13.60       15.25      3.75 o
  -8   0  18       58.52       73.66      5.63 o
  -6   0  18        1.65        5.49      3.42 o
  -4   0  18       17.06        6.41      5.57 o
  -2   0  18      112.83      100.76      8.32 o
   0   0  18        0.03       -0.41      4.23 o
   2   0  18        6.15        9.54      5.50 o
   4   0  18        9.19       12.64      5.56 o
 -16   1  18        0.06        2.93      2.15 o
 -15   1  18        3.42        3.45      2.18 o
 -14   1  18        2.28        0.52      2.50 o
 -13   1  18        9.88       12.98      2.37 o
 -12   1  18       13.99       26.29      4.17 o
 -11   1  18       28.97       31.78      2.98 o
 -10   1  18       86.92       96.73      6.11 o
  -9   1  18       27.69       24.35      3.25 o
  -8   1  18       26.21       32.01      3.46 o
  -7   1  18        2.90        0.72      2.52 o
  -6   1  18       92.46      112.20      5.35 o
  -5   1  18       15.22       14.80      3.49 o
  -4   1  18        4.17        2.60      3.72 o
  -3   1  18        0.06        1.89      3.08 o
  -2   1  18        3.15        2.75      3.34 o
  -1   1  18        0.15       -0.02      3.29 o
   0   1  18        3.99        4.45      3.53 o
   1   1  18        2.13       -4.49      4.87 o
   2   1  18        3.86        7.14      4.07 o
   3   1  18       19.82       24.76      5.23 o
   4   1  18        0.33        2.45      4.27 o
 -16   2  18        1.04       -1.52      4.51 o
 -15   2  18        1.56        3.15      2.49 o
 -14   2  18        0.67        3.80      2.35 o
 -13   2  18       45.62       47.74      4.56 o
 -12   2  18        2.72        3.12      2.37 o
 -11   2  18        7.68        3.86      2.43 o
 -10   2  18        0.01        0.29      2.46 o
  -9   2  18       27.04       33.16      3.92 o
  -8   2  18        0.00       -0.89      2.39 o
  -7   2  18        0.81       -1.17      2.69 o
  -6   2  18       22.03       17.45      3.95 o
  -5   2  18       27.09       22.78      4.50 o
  -4   2  18       16.40       24.65      3.89 o
  -3   2  18        0.01        2.34      3.27 o
  -2   2  18        2.57        5.09      3.48 o
  -1   2  18       45.66       55.59      6.84 o
   0   2  18       32.32       23.93      4.74 o
   1   2  18       34.56       29.96      5.31 o
   2   2  18       49.87       63.94      7.31 o
   3   2  18        0.08        1.38      3.98 o
   4   2  18        0.05        0.29      4.22 o
 -15   3  18        0.05       -1.55      2.80 o
 -14   3  18        0.40        1.21      2.78 o
 -13   3  18       11.00       12.14      3.87 o
 -12   3  18       11.53       14.50      3.38 o
 -11   3  18        1.96       -3.63      3.63 o
 -10   3  18        0.15       -0.10      2.85 o
  -9   3  18       29.25       37.72      5.45 o
  -8   3  18        2.75        0.85      2.89 o
  -7   3  18        4.32        3.70      3.09 o
  -6   3  18        2.42        0.44      3.03 o
  -5   3  18        8.80        9.03      4.78 o
  -4   3  18        6.59        0.09      3.19 o
  -3   3  18        0.69        2.26      3.90 o
  -2   3  18        0.33       -0.54      3.83 o
  -1   3  18       31.32       29.82      5.06 o
   0   3  18        2.79        3.32      6.83 o
   1   3  18       22.36       15.79      4.61 o
   2   3  18       23.10       25.75      5.51 o
   3   3  18        6.16       -1.17      4.00 o
 -13   4  18        1.09        3.82      3.13 o
 -12   4  18        0.08       -2.80      2.80 o
 -11   4  18        2.93        5.03      3.23 o
 -10   4  18        4.53        1.11      3.33 o
  -9   4  18        3.49       -0.95      2.94 o
  -8   4  18        1.36        4.50      3.21 o
  -7   4  18       10.56       10.20      3.80 o
  -6   4  18        0.14       -2.99      3.17 o
  -5   4  18       20.80       16.68      4.02 o
  -4   4  18        5.23        2.07      3.54 o
  -3   4  18       63.14       70.83      6.00 o
  -2   4  18       10.62        5.09      4.21 o
  -1   4  18        2.10       -1.09      3.86 o
   0   4  18        2.92       -0.80      4.03 o
   1   4  18       15.81       14.82      5.22 o
 -10   5  18        3.63        1.94      3.54 o
  -9   5  18        2.07       -0.42      3.50 o
  -8   5  18       10.51       11.68      4.06 o
  -7   5  18        8.86        7.32      4.64 o
  -6   5  18        9.98        5.03      4.17 o
  -5   5  18        1.10        0.48      3.77 o
  -4   5  18        4.45        6.76      3.98 o
  -3   5  18       15.78       20.15      5.04 o
  -2   5  18        6.23        7.36      4.58 o
 -15   0  19        0.44        5.44      3.92 o
 -13   0  19        0.03        1.55      3.15 o
 -11   0  19        1.83        7.25      3.27 o
  -9   0  19        2.25        4.87      3.45 o
  -7   0  19       26.44       26.51      5.14 o
  -5   0  19        0.00       -0.18      3.54 o
  -3   0  19        0.32        2.96      4.05 o
  -1   0  19       53.36       52.29      7.46 o
   1   0  19       22.82       26.95      6.57 o
   3   0  19        0.06        8.17      7.65 o
 -15   1  19        3.94        4.78      2.33 o
 -14   1  19        4.32        7.67      2.58 o
 -13   1  19       20.15       22.52      3.30 o
 -12   1  19        0.20        1.52      2.19 o
 -11   1  19        0.35        3.22      2.35 o
 -10   1  19       15.91       13.82      2.73 o
  -9   1  19        0.32        4.29      2.67 o
  -8   1  19      105.46      131.22      5.81 o
  -7   1  19       13.69       19.62      3.64 o
  -6   1  19       20.61       16.31      3.77 o
  -5   1  19        7.00        8.22      3.31 o
  -4   1  19        0.27        0.22      3.08 o
  -3   1  19        3.46       -0.23      4.31 o
  -2   1  19        0.64        2.98      3.47 o
  -1   1  19        6.24        0.03      3.47 o
   0   1  19       17.58       12.12      7.39 o
   1   1  19        0.61       -0.75      3.97 o
   2   1  19       12.64        8.61      4.70 o
 -14   2  19        0.01       -0.05      2.46 o
 -13   2  19        0.42        6.66      3.08 o
 -12   2  19       19.76       28.69      3.87 o
 -11   2  19        4.43        3.91      2.83 o
 -10   2  19        2.55        4.71      3.04 o
  -9   2  19        7.15        2.87      3.18 o
  -8   2  19        5.73        4.81      2.95 o
  -7   2  19        3.48        9.39      3.29 o
  -6   2  19        0.14       -2.84      2.84 o
  -5   2  19        5.77        1.34      3.11 o
  -4   2  19        1.59       -0.36      3.08 o
  -3   2  19        1.48        0.64      3.39 o
  -2   2  19       10.45        0.52      6.46 o
  -1   2  19        9.40       13.93      4.28 o
   0   2  19       20.74       14.88      5.82 o
   1   2  19        0.06       -3.86      3.86 o
   2   2  19        1.94        3.16      4.39 o
 -13   3  19        1.49       -0.98      2.89 o
 -12   3  19        6.40        6.17      3.27 o
 -11   3  19        3.02        6.31      3.21 o
 -10   3  19       40.68       28.77      5.12 o
  -9   3  19        2.63        0.46      3.10 o
  -8   3  19        8.62        6.81      3.27 o
  -7   3  19        2.11        0.87      3.08 o
  -6   3  19        4.16        1.30      3.95 o
  -5   3  19       14.66       21.65      4.18 o
  -4   3  19        4.73        1.87      5.34 o
  -3   3  19        2.40        2.01      3.65 o
  -2   3  19       15.15       18.43      7.85 o
  -1   3  19        8.01        0.86      3.82 o
   0   3  19        0.11       -2.89      3.86 o
   1   3  19        4.85        8.17      8.31 o
 -11   4  19        0.51        2.73      5.33 o
 -10   4  19        0.17        2.39      4.16 o
  -9   4  19        5.59        2.84      3.40 o
  -8   4  19        0.09        3.30      3.47 o
  -7   4  19       14.23        9.46      3.92 o
  -6   4  19       13.42       12.11      4.00 o
  -5   4  19        0.90        0.43      3.61 o
  -4   4  19        9.77        0.63      4.63 o
  -3   4  19        0.60       -0.42      3.78 o
  -2   4  19        1.99       -0.05      4.17 o
 -14   0  20       11.31       15.09      4.23 o
 -12   0  20        4.61        2.51      3.50 o
 -10   0  20        2.69        4.02      3.53 o
  -8   0  20        4.62       -3.34      3.34 o
  -6   0  20        0.14        0.31      7.30 o
  -4   0  20        2.73        3.05      4.42 o
  -2   0  20        1.96        4.34      4.92 o
   0   0  20        3.86       10.79      5.91 o
 -14   1  20       22.86       30.88      4.42 o
 -13   1  20        0.72       -1.31      2.33 o
 -12   1  20        2.70       -2.34      2.34 o
 -11   1  20       12.80       16.30      2.89 o
 -10   1  20       31.13       37.13      4.02 o
  -9   1  20        1.99       -0.26      3.07 o
  -8   1  20       40.86       63.36      4.71 o
  -7   1  20        0.80        1.80      3.12 o
  -6   1  20       79.82       85.50      5.95 o
  -5   1  20       18.79       25.48      4.61 o
  -4   1  20        3.63        3.52      3.43 o
  -3   1  20        1.73        0.72      3.70 o
  -2   1  20        0.00       -2.47      3.42 o
  -1   1  20        3.68       -1.46      4.70 o
   0   1  20       40.71       51.82      6.40 o
 -13   2  20        0.52        0.69      3.46 o
 -12   2  20        0.51        3.21      3.04 o
 -11   2  20        0.72        1.09      4.01 o
 -10   2  20        6.43        5.68      3.31 o
  -9   2  20        0.04       -2.38      4.22 o
  -8   2  20        1.68       -1.25      4.01 o
  -7   2  20        2.56        0.97      3.72 o
  -6   2  20        1.25       -2.94      2.94 o
  -5   2  20        7.08       17.37      5.00 o
  -4   2  20        0.84        4.41      3.88 o
  -3   2  20       15.02       20.02      4.73 o
  -2   2  20       26.03       19.86      4.98 o
  -1   2  20       21.68       22.96      5.22 o
 -11   3  20        5.65        4.38      5.48 o
 -10   3  20        2.18       -1.01      3.23 o
  -9   3  20        4.14        8.04      3.52 o
  -8   3  20        1.00        5.40      3.46 o
  -7   3  20       14.81       11.46      3.93 o
  -6   3  20       13.35        8.14      3.80 o
  -5   3  20        0.52        2.75      3.51 o
  -4   3  20       24.10       41.11      7.82 o
  -3   3  20       28.26       33.55      7.99 o
  -2   3  20        1.58       -4.91      6.19 o
 -11   0  21       10.57       15.72      4.58 o
  -9   0  21       44.16       53.98      6.03 o
  -7   0  21       10.76       12.97      5.30 o
  -5   0  21        0.19        3.90      7.08 o
  -3   0  21       25.70       22.29     10.22 o
 -11   1  21       19.68       25.88      3.94 o
 -10   1  21        4.37       -0.18      3.47 o
  -9   1  21       43.75       66.65      4.56 o
  -8   1  21       41.64       38.13      4.32 o
  -7   1  21        9.50        5.60      3.18 o
  -6   1  21       46.02       50.20      5.89 o
  -5   1  21        1.92        2.66      3.76 o
  -4   1  21        5.29        0.61      3.86 o
  -3   1  21        0.03       -0.70      3.67 o
  -9   2  21       20.16       16.10      8.11 o
  -8   2  21        4.08       -0.47      3.60 o
  -7   2  21        0.17       -0.86      3.59 o
  -6   2  21        1.32       -2.87      3.45 o
  -5   2  21        1.35       -5.07      6.74 o
 
